# Supplementary material for: Cell-Based Small-Molecule Screening Identifying Proteostasis Regulators Enhancing Factor VIII Missense Mutant Secretion
Source: Biomolecules. 2025 Mar 21;15(4):458. doi: 10.3390/biom15040458 (PMC12024529; doi:10.3390/biom15040458)
Supplement: Supplementary file 1 [file biomolecules-15-00458-s001.zip]

Archive with 36 entries (34 files):
- biomolecules-3505096-supplementary new version/
- biomolecules-3505096-supplementary new version/File S1/
- biomolecules-3505096-supplementary new version/File S1/Fig5-A1.jpg
- biomolecules-3505096-supplementary new version/File S1/Fig5-A2.jpg
- biomolecules-3505096-supplementary new version/File S1/Fig5-A3.jpg
- biomolecules-3505096-supplementary new version/File S1/Fig5-B1.jpg
- biomolecules-3505096-supplementary new version/File S1/Fig5-B2.jpg
- biomolecules-3505096-supplementary new version/File S1/Fig5-B3.jpg
- biomolecules-3505096-supplementary new version/File S1/Fig5-B4.jpg
- biomolecules-3505096-supplementary new version/File S1/Fig6-1.jpg
- biomolecules-3505096-supplementary new version/File S1/Fig6-10.jpg
- biomolecules-3505096-supplementary new version/File S1/Fig6-11.jpg
- biomolecules-3505096-supplementary new version/File S1/Fig6-12.jpg
- biomolecules-3505096-supplementary new version/File S1/Fig6-2.jpg
- biomolecules-3505096-supplementary new version/File S1/Fig6-3.jpg
- biomolecules-3505096-supplementary new version/File S1/Fig6-4.jpg
- biomolecules-3505096-supplementary new version/File S1/Fig6-5.jpg
- biomolecules-3505096-supplementary new version/File S1/Fig6-6.jpg
- biomolecules-3505096-supplementary new version/File S1/Fig6-7.jpg
- biomolecules-3505096-supplementary new version/File S1/Fig6-8.jpg
- biomolecules-3505096-supplementary new version/File S1/Fig6-9.jpg
- biomolecules-3505096-supplementary new version/File S1/Fig7-A1.jpg
- biomolecules-3505096-supplementary new version/File S1/Fig7-C1.jpg
- biomolecules-3505096-supplementary new version/File S1/Fig7-C2.jpg
- biomolecules-3505096-supplementary new version/File S1/Fig7-C3.jpg
- biomolecules-3505096-supplementary new version/File S1/Fig7-C4.jpg
- biomolecules-3505096-supplementary new version/File S1/Fig7-C5.jpg
- biomolecules-3505096-supplementary new version/File S1/FigS1-1.jpg
- biomolecules-3505096-supplementary new version/File S1/FigS1-2.jpg
- biomolecules-3505096-supplementary new version/File S1/FigS1-3.jpg
- biomolecules-3505096-supplementary new version/File S1/FigS1-4.jpg
- biomolecules-3505096-supplementary new version/File S1/FigS1-5.jpg
- biomolecules-3505096-supplementary new version/File S1/FigS1-6.jpg
- biomolecules-3505096-supplementary new version/Supplementary figure S1-S5.pdf
- biomolecules-3505096-supplementary new version/Table S1.xlsx
- biomolecules-3505096-supplementary new version/Table S2.xlsx
