# Supplementary material for: Cell-Based Small-Molecule Screening Identifying Proteostasis Regulators Enhancing Factor VIII Missense Mutant Secretion
Source: Biomolecules. 2025 Mar 21;15(4):458. doi: 10.3390/biom15040458 (PMC12024529; doi:10.3390/biom15040458)
Supplement: Supplementary file 1 [file biomolecules-15-00458-s001.zip › biomolecules-3505096-supplementary new version/Table S1.xlsx]

## Sheet: All compounds
			Z = (x - μ) / σ Z-score is screening window coefficient, x represents the average relative luminescence after drug treatment, μ denotes the relative luminescence of the control, and σ signifies the standard deviation of the control.
				WT-BDD-Gluc							1941-BDD-Gluc
Catalog number	Drug name	Plate location	Rack number	Relative luciferase_1	Relative luciferase_2	Average (x)	Average of Control_DMSO (µ)	Std of Control_DMSO (µ)	Z score		Relative luciferase_1	Relative luciferase_2	Average (x)	Average of Control_DMSO (µ)	Std of Control_DMSO (µ)	Z score
S1005	Axitinib	a1	L1300-01	1795.48	1795.48	1795.48	3310.39	577.725	-2.62221		119.654	120.829	120.242	180.42	9.8765	-6.09306
S1011	Afatinib (BIBW2992)	b1	L1300-01	997.36	1145.06	1071.21			-3.87587		49.1597	46.2035	47.6816			-13.4398
S1013	Bortezomib (Velcade)	c1	L1300-01	217.4	236.915	227.157			-5.33686		49.1788	41.4319	45.3054			-13.6804
S1014	Bosutinib (SKI-606)	d1	L1300-01	1329.81	1528.43	1429.12			-3.25634		78.8458	63.7203	71.2831			-11.0501
S1021	Dasatinib (BMS-354825)	e1	L1300-01	566.92	791.045	678.982			-4.55478		47.3353	50.3739	48.8546			-13.321
S1023	Erlotinib HCl	f1	L1300-01	2206.87	2974.72	2590.8			-1.24557		164.517	128.263	146.39			-3.44553
S1025	Gefitinib (Iressa)	g1	L1300-01	2017.15	2956.97	2487.06			-1.42512		143.419	134.485	138.952			-4.19861
S1026	Imatinib Mesylate	h1	L1300-01	1718.5	2076.93	1897.71			-2.44525		133.529	106.885	120.207			-6.09654
S1028	Lapatinib Ditosylate (Tykerb)	a2	L1300-01	2925.16	2925.16	2925.16			-0.666817		131.665	117.272	124.469			-5.66509
S1029	Lenalidomide	b2	L1300-01	3041.71	5633.73	4337.72			1.77824		178.72	180.225	179.473			-0.0958955
S1033	Nilotinib (AMN-107)	c2	L1300-01	2261.27	2934.2	2597.73			-1.23356		140.067	109.883	124.975			-5.61379
S1035	Pazopanib HCl	d2	L1300-01	2072.57	1418.08	1745.32			-2.70902		97.3058	83.8857	90.5958			-9.09472
S1039	Rapamycin (Sirolimus)	e2	L1300-01	2626.5	2440.8	2533.65			-1.34449		133.948	109.131	121.54			-5.96166
S1040	Sorafenib (Nexavar)	f2	L1300-01	1693.34	1650.98	1672.16			-2.83567		108.567	71.5022	90.0348			-9.15152
S1042	Sunitinib Malate (Sutent)	g2	L1300-01	2133.91	1779.49	1956.7			-2.34314		112.402	92.419	102.41			-7.89849
S1044	Temsirolimus (Torisel)	h2	L1300-01	2564.01	1766.37	2165.19			-1.98227		113.843	102.51	108.176			-7.31467
S1046	Vandetanib (Zactima)	a3	L1300-01	1302.67	1302.67	1302.67			-3.47521		63.1004	51.6237	57.362			-12.4596
S1047	Vorinostat (SAHA)	b3	L1300-01	5095.58	7211.34	6153.46			4.92114		249.066	231.636	240.351			6.06807
S1064	Masitinib (AB1010)	c3	L1300-01	2057.48	1241.47	1649.48			-2.87492		107.969	86.3228	97.1462			-8.43149
S1068	Crizotinib (PF-02341066)	d3	L1300-01	642.94	601.525	622.233			-4.65301		48.0609	38.7357	43.3983			-13.8735
S1082	Vismodegib (GDC-0449)	e3	L1300-01	3652.08	4482.22	4067.15			1.30989		207.797	171.102	189.449			0.914244
S1119	XL-184 (Cabozantinib)	f3	L1300-01	859.38	780.365	819.872			-4.31091		79.8128	53.7338	66.7733			-11.5068
S1120	Everolimus (RAD001)	g3	L1300-01	2327.5	3058.24	2692.87			-1.06889		140.724	113.636	127.18			-5.39055
S1137	Malotilate	h3	L1300-01	3198.79	3803.45	3501.12			0.330133		173.626	131.541	152.583			-2.81844
S1144	Ivacaftor (VX-770)	a4	L1300-01	4189.89	4189.89	4189.89			1.52234		147.322	144.614	145.968			-3.48825
S1148	Docetaxel (Taxotere)	b4	L1300-01	695.64	1676.75	1186.19			-3.67684		73.7744	74.3786	74.0765			-10.7673
S1150	Paclitaxel (Taxol)	c4	L1300-01	1490.83	1602.36	1546.59			-3.05301		64.3809	71.0996	67.7403			-11.4089
S1156	Capecitabine (Xeloda)	d4	L1300-01	2724.01	4460.11	3592.06			0.487552		219.734	216.409	218.071			3.81222
S1166	Cisplatin	e4	L1300-01	4088.91	3680.57	3884.74			0.994152		221.133	207.824	214.478			3.44845
S1168	Valproic acid sodium salt (Sodium valproate)	f4	L1300-01	2978.6	3807.87	3393.23			0.143392		224.292	191.558	207.925			2.78487
S1178	Regorafenib (BAY 73-4506)	g4	L1300-01	1276.7	1329.94	1303.32			-3.47409		95.8349	81.7539	88.7944			-9.27711
S1185	Ritonavir	h4	L1300-01	3293.92	3024.91	3159.42			-0.261326		156.911	114.36	135.635			-4.53446
S1188	Anastrozole	a5	L1300-01	3852.52	3312.34	3582.43			0.470885		166.707	141.563	154.135			-2.66135
S1189	Aprepitant (MK-0869)	b5	L1300-01	3002.13	4800.32	3901.23			1.02269		171.591	169.293	170.442			-1.01026
S1190	Bicalutamide (Casodex)	c5	L1300-01	2746.25	4083.53	3414.89			0.180883		205.796	163.911	184.853			0.448887
S1191	Fulvestrant (Faslodex)	d5	L1300-01	2901.83	3974.2	3438.01			0.220903		170.388	151.01	160.699			-1.99675
S1193	Thalidomide	e5	L1300-01	1888.09	2027.83	1957.96			-2.34097		213.606	155.067	184.336			0.396561
S1196	Exemestane	f5	L1300-01	2894.28	3917.95	3406.12			0.165695		213.707	163.4	188.553			0.823534
S1197	Finasteride	g5	L1300-01	5247.29	3267.6	4257.45			1.63929		185.076	165.051	175.064			-0.542319
S1198	Irinotecan	h5	L1300-01	487.08	725.695	606.387			-4.68044		74.128	39.4205	56.7742			-12.5192
S1199	Cladribine	a6	L1300-01	1567.24	1860.55	1713.89			-2.76342		105.056	78.0696	91.5626			-8.99682
S1200	Decitabine	b6	L1300-01	4003.7	3275.76	3639.73			0.570066		182.689	152.83	167.759			-1.28187
S1202	Dutasteride	c6	L1300-01	3210.35	1.295	1605.82			-2.95049		221.655	156.289	188.972			0.865882
S1204	Melatonin	d6	L1300-01	2111.13	3606.78	2858.96			-0.7814		212.728	169.248	190.988			1.07002
S1206	Bisoprolol fumarate	e6	L1300-01	3084.21	1662.32	2373.27			-1.6221		210.758	151.178	180.968			0.0554789
S1208	Doxorubicin (Adriamycin)	f6	L1300-01	902.43	1105.82	1004.12			-3.99199		76.3863	56.0512	66.2188			-11.5629
S1209	Adrucil (Fluorouracil)	g6	L1300-01	2377.69	3183.56	2780.62			-0.916993		181.691	140.426	161.058			-1.96036
S1210	Abitrexate (Methotrexate)	h6	L1300-01	923.37	1533.81	1228.59			-3.60345		92.4601	50.5888	71.5245			-11.0257
S1212	Bendamustine HCL	a7	L1300-01	2211.09	4328.61	3269.85			-0.0701791		146.807	120.874	133.841			-4.71615
S1213	Nelarabine (Arranon)	b7	L1300-01	3727.08	4851.53	4289.3			1.69442		181.792	183.491	182.642			0.224952
S1214	Bleomycin sulfate	c7	L1300-01	861.56	1617.11	1239.33			-3.58486		79.3647	62.4432	70.9039			-11.0885
S1218	Clofarabine	d7	L1300-01	677.35	962.745	820.048			-4.31061		63.4676	52.0134	57.7405			-12.4213
S1221	Dacarbazine (DTIC-Dome)	e7	L1300-01	3653.3	3926.45	3789.88			0.829956		175.465	136.042	155.753			-2.49749
S1222	Dexrazoxane Hydrochloride	f7	L1300-01	3147.18	3654.66	3400.92			0.156694		178.528	152.575	165.551			-1.50543
S1223	Epirubicin HCl	g7	L1300-01	903.65	1223.38	1063.52			-3.88918		78.8506	60.2577	69.5541			-11.2252
S1224	Oxaliplatin (Eloxatin)	h7	L1300-01	948.26	1791.06	1369.66			-3.35927		114.563	53.4978	84.0303			-9.75948
S1225	Etoposide (VP-16)	a8	L1300-01	677.14	880.195	778.668			-4.38223		47.1082	36.5169	41.8126			-14.034
S1227	Evista (Raloxifene Hydrochloride)	b8	L1300-01	3490.44	4498.27	3994.35			1.18389		193.597	197.243	195.42			1.51879
S1228	Idarubicin HCl	c8	L1300-01	3102.3	1300.02	2201.16			-1.92		75.9667	69.0725	72.5196			-10.9249
S1229	Fludarabine Phosphate (Fludara)	d8	L1300-01	2743.12	4626.59	3684.85			0.648165		209.5	161.183	185.341			0.498323
S1231	Topotecan HCl	e8	L1300-01	2194.43	884.335	1539.38			-3.06549		58.2541	44.9298	51.5919			-13.0439
S1233	2-Methoxyestradiol	f8	L1300-01	2096.3	1980.43	2038.37			-2.20178		133.482	97.3966	115.44			-6.57928
S1235	Letrozole	g8	L1300-01	1828.79	3698.73	2763.76			-0.946185		191.59	153.525	172.558			-0.796032
S1237	Methazolastone	h8	L1300-01	1455.4	3070.2	2262.8			-1.81331		170.385	83.0846	126.735			-5.43561
S1241	Vincristine sulfate	a9	L1300-01	621.38	1237.6	929.487			-4.12118		46.7655	40.0848	43.4252			-13.8708
S1243	Agomelatine	b9	L1300-01	2675.39	4536.14	3605.77			0.511275		199.368	192.277	195.822			1.55951
S1247	Leflunomide	c9	L1300-01	2422.3	4763.73	3593.02			0.489205		188.142	184.025	186.083			0.573435
S1250	MDV3100 (Enzalutamide)	d9	L1300-01	3622.84	4633.05	4127.94			1.41512		184.262	168.457	176.36			-0.411088
S1251	Dienogest	e9	L1300-01	1431.26	4469.85	2950.55			-0.622856		181.272	173.91	177.591			-0.286469
S1252	Entecavir hydrate	f9	L1300-01	1362.65	3586.8	2474.72			-1.44648		188.046	162.753	175.399			-0.508309
S1255	Nepafenac	g9	L1300-01	1776.84	4847.31	3312.08			0.00291806		156.96	161.44	159.2			-2.14852
S1256	Rufinamide (Banzel)	h9	L1300-01	1118.19	4356.41	2737.3			-0.991976		161.305	98.031	129.668			-5.13866
S1257	Posaconazole	a10	L1300-01	1265.48	3394.21	2329.85			-1.69725		89.5293	83.9625	86.7459			-9.48452
S1258	Prasugrel (Effient)	b10	L1300-01	1931.61	6356.24	4143.92			1.44278		180.159	160.21	170.185			-1.03632
S1259	Ramelteon (TAK-375)	c10	L1300-01	2806.56	6381.8	4594.18			2.22214		199.125	177.032	188.079			0.775445
S1260	AMG-073 HCl (Cinacalcet hydrochloride)	d10	L1300-01	2900.2	4305.76	3602.98			0.506445		189.685	184.813	187.249			0.691443
S1261	Celecoxib	e10	L1300-01	2149.55	3350.35	2749.95			-0.97008		169.844	152.341	161.093			-1.95688
S1267	Vemurafenib (PLX4032)	f10	L1300-01	4692.75	4196.48	4444.62			1.96326		174.618	156.545	165.582			-1.50236
S1271	Acarbose	g10	L1300-01	2539.94	4109.64	3324.79			0.0249268		181.692	159.77	170.731			-0.980996
S1276	Adapalene	h10	L1300-01	843.68	1201.89	1022.79			-3.95968		62.1926	36.5617	49.3772			-13.2681
S1278	Altretamine (Hexalen)	a11	L1300-01	7006.58	5281.22	6143.9			4.9046		159.282	158.229	158.755			-2.19355
S1280	Amisulpride	b11	L1300-01	2939.23	3324.99	3132.11			-0.308589		169.652	164.871	167.261			-1.3323
S1281	Aniracetam	c11	L1300-01	3555.72	5047.51	4301.61			1.71573		176.387	179.675	178.031			-0.241853
S1282	Artemisinin	d11	L1300-01	3068.98	2341.86	2705.42			-1.04717		185.346	157.435	171.39			-0.914242
S1283	Asenapine	e11	L1300-01	3077.75	2288.27	2683.01			-1.08596		125.694	89.7928	107.743			-7.35853
S1284	Benazepril hydrochloride	f11	L1300-01	3715.11	3590.27	3652.69			0.59249		186.571	177.73	182.151			0.175238
S1286	Budesonide	g11	L1300-01	4016.56	2146.01	3081.29			-0.396563		168.751	155.129	161.94			-1.87109
S1287	Bumetanide	h11	L1300-01	4137.12	3115.41	3626.27			0.546759		144.718	87.4019	116.06			-6.51646
S1288	Camptothecin	a1	L1300-02	265.967	381.308	323.637	2856.87	182.14	-13.9082		58.7773	69.662	64.2197	211.433	25.3359	-5.81047
S1289	Carmofur	b1	L1300-02	2300.8	2475.99	2388.39			-2.57207		196.38	182.968	189.674			-0.858831
S1291	Cetirizine Dihydrochloride	c1	L1300-02	2256.05	2365.21	2310.63			-2.99902		217.126	205.651	211.388			-0.00176775
S1293	Cilnidipine	d1	L1300-02	1800.93	1572.61	1686.77			-6.42419		179.678	176.614	178.146			-1.31384
S1294	Cilostazol	e1	L1300-02	2309.77	2160.6	2235.18			-3.41323		204.743	183.096	193.919			-0.69126
S1299	Floxuridine	f1	L1300-02	898.157	815.428	856.793			-10.981		135.094	114.184	124.639			-3.42574
S1300	Ftorafur	g1	L1300-02	1847.1	2361.95	2104.52			-4.13059		232.095	192.963	212.529			0.0432534
S1302	Ifosfamide	h1	L1300-02	1638.41	1803.4	1720.9			-6.23678		206.018	200.941	203.48			-0.313924
S1304	Megestrol Acetate	a2	L1300-02	2283.12	2252.2	2267.66			-3.23494		125.728	136.144	130.936			-3.17719
S1305	Mercaptopurine	b2	L1300-02	2306.24	2196.64	2251.44			-3.32399		193.887	161.828	177.858			-1.32522
S1312	Streptozotocin (Zanosar)	c2	L1300-02	2636.65	2348.15	2492.4			-2.00105		216.711	202.88	209.795			-0.0646529
S1322	Dexamethasone	d2	L1300-02	4388.19	1858.55	3123.37			1.46316		363.9	276.592	320.246			4.29482
S1324	Doxazosin mesylate	e2	L1300-02	1896.95	1808.84	1852.89			-5.51212		217.134	184.292	200.713			-0.423107
S1326	Edaravone (MCI-186)	f2	L1300-02	1952.03	2085.87	2018.95			-4.60043		219.646	193.093	206.37			-0.199856
S1328	Etodolac (Lodine)	g2	L1300-02	1948.83	2091.65	2020.24			-4.59334		227.593	181.389	204.491			-0.274
S1329	Etomidate	h2	L1300-02	1899.19	1775.79	1837.49			-5.59669		200.909	165.267	183.088			-1.11877
S1330	Felbamate	a3	L1300-02	2008.33	2320.2	2164.26			-3.8026		136.568	180.278	158.423			-2.0923
S1331	Fluconazole	b3	L1300-02	3042.81	2549.43	2796.12			-0.333535		221.55	231.586	226.568			0.597369
S1332	Flumazenil	c3	L1300-02	2995.62	2216.36	2605.99			-1.3774		228.974	237.86	233.417			0.867693
S1333	Fluoxetine HCl	d3	L1300-02	2680.65	2192.63	2436.64			-2.30719		197.848	233.799	215.823			0.173278
S1336	Fluvoxamine maleate	e3	L1300-02	2205.53	1960.89	2083.21			-4.24762		194.374	228.227	211.3			-0.00524306
S1340	Gatifloxacin	f3	L1300-02	2231.23	1909.34	2070.28			-4.31858		136.625	158.012	147.318			-2.53059
S1342	Genistein	g3	L1300-02	2154.73	2307.75	2231.24			-3.43489		237.938	259.13	248.534			1.46435
S1344	Glimepiride	h3	L1300-02	1814.67	2089.88	1952.27			-4.96649		212.882	236.036	224.459			0.514125
S1351	Ivermectin	a4	L1300-02	2367.91	2352.91	2360.41			-2.72571		131.733	149.525	140.629			-2.79464
S1353	Ketoconazole	b4	L1300-02	2234.91	2043.91	2139.41			-3.93907		170.325	134.395	152.36			-2.3316
S1354	Lansoprazole	c4	L1300-02	1793.59	1806.53	1800.06			-5.8022		199.899	174.075	186.987			-0.964872
S1356	Levetiracetam	d4	L1300-02	2615.16	1828.49	2221.82			-3.48658		192.473	204.805	198.639			-0.504981
S1357	Lidocaine (Alphacaine)	e4	L1300-02	2371.93	2209.09	2290.51			-3.10948		202.272	191.239	196.756			-0.579312
S1358	Loratadine	f4	L1300-02	1924.28	1287.35	1605.81			-6.86866		172.048	139.267	155.657			-2.20146
S1359	Losartan potassium	g4	L1300-02	2185.4	2472.18	2328.79			-2.89931		214.608	191.155	202.881			-0.337543
S1368	Acitretin	h4	L1300-02	1315.89	346.358	831.123			-11.1219		229.698	201.075	215.387			0.156046
S1374	Doripenem Hydrate	a5	L1300-02	2391.92	2328.02	2359.97			-2.72813		135.803	149.813	142.808			-2.70862
S1376	Gestodene	b5	L1300-02	3064.03	2531.61	2797.82			-0.324202		181.737	147.352	164.544			-1.85068
S1377	Drospirenone	c5	L1300-02	2084.08	1245.05	1664.56			-6.5461		214.323	181.351	197.837			-0.536624
S1378	Ruxolitinib (INCB018424)	d5	L1300-02	3043.56	3286.75	3165.15			1.69257		229.812	196.274	213.043			0.0635467
S1379	Isotretinoin	e5	L1300-02	3854.12	3090.84	3472.48			3.37988		192.304	187.159	189.731			-0.856563
S1380	Lopinavir (ABT-378)	f5	L1300-02	2016.97	1817.68	1917.32			-5.15838		178.947	153.407	166.177			-1.78625
S1381	Meropenem	g5	L1300-02	2347.11	2353.99	2350.55			-2.77985		224.676	188.1	206.388			-0.199132
S1382	Mianserin hydrochloride	h5	L1300-02	1876.61	1804.69	1840.65			-5.57935		217.007	192.901	204.954			-0.255736
S1385	Mosapride citrate	a6	L1300-02	2603.74	2570.71	2587.22			-1.48043		166.392	181.613	174.002			-1.47738
S1386	Nafamostat mesylate	b6	L1300-02	2501.53	2081.72	2291.62			-3.10336		248.841	216.043	232.442			0.82922
S1389	Omeprazole (Prilosec)	c6	L1300-02	2615.43	2033.17	2324.3			-2.92397		205.544	171.447	188.495			-0.905344
S1390	Ondansetron hydrochloride (Zofran)	d6	L1300-02	588.827	488.067	538.447			-12.7288		244.511	205.674	225.092			0.539127
S1391	Oxcarbazepine	e6	L1300-02	3015.41	2222.07	2618.74			-1.3074		237.754	192.745	215.249			0.150627
S1394	Pizotifen malate	f6	L1300-02	2139.23	1887.04	2013.13			-4.63235		160.663	144.164	152.413			-2.3295
S1396	Resveratrol	g6	L1300-02	2296.31	2104.09	2200.2			-3.60531		215.092	190.876	202.984			-0.333491
S1397	Rocuronium bromide	h6	L1300-02	1194.98	336.028	765.503			-11.4822		214.844	180.662	197.753			-0.539953
S1398	Stavudine	a7	L1300-02	2882.27	2570.51	2726.39			-0.716373		163.654	159.192	161.423			-1.97389
S1400	Tenofovir Disoproxil Fumarate	b7	L1300-02	3019.69	2176.85	2598.27			-1.41979		200.978	170.007	185.492			-1.02388
S1401	Tenofovir	c7	L1300-02	2991.47	2228.53	2610			-1.35539		226.185	186.671	206.428			-0.197561
S1403	Tigecycline	d7	L1300-02	2642.36	2169.78	2406.07			-2.47502		194.119	184.323	189.221			-0.876705
S1404	Trilostane	e7	L1300-02	2292.5	1920.97	2106.73			-4.11846		228.441	181.049	204.745			-0.263977
S1405	Vecuronium Bromide	f7	L1300-02	2300.05	2089.61	2194.83			-3.63479		229.48	198.234	213.857			0.0956849
S1407	Bimatoprost	g7	L1300-02	2432.85	2153.67	2293.26			-3.09438		231.593	177.93	204.762			-0.263318
S1408	Linezolid (Zyvox)	h7	L1300-02	2007.58	2012.5	2010.04			-4.64934		226.908	199.349	213.128			0.0669135
S1409	Alfuzosin hydrochloride (Uroxatral)	a8	L1300-02	2528.39	2812.59	2670.49			-1.02328		185.765	177.261	181.513			-1.18096
S1415	Clopidogrel (Plavix)	b8	L1300-02	2770.41	2665.43	2717.92			-0.762876		236.079	159.882	197.98			-0.530976
S1425	Ranolazine dihydrochloride	c8	L1300-02	2457.88	2272.33	2365.1			-2.69993		231.498	198.935	215.216			0.149324
S1426	Repaglinide	d8	L1300-02	2529.07	2229.35	2379.21			-2.62249		216.41	188.043	202.226			-0.363389
S1430	Rolipram	e8	L1300-02	535.308	44.4375	289.873			-14.0936		201.648	166.646	184.147			-1.07697
S1431	Sildenafil citrate	f8	L1300-02	2365.87	2241.32	2303.59			-3.03764		220.562	204.014	212.288			0.0337392
S1432	Sumatriptan succinate	g8	L1300-02	2176.09	2666.93	2421.51			-2.39025		216.299	187.061	201.68			-0.384956
S1436	Tianeptine sodium	h8	L1300-02	1979.97	2317.82	2148.89			-3.88699		234.878	184.654	209.766			-0.0657935
S1437	Tizanidine HCl	a9	L1300-02	2121.96	2624.09	2373.02			-2.65645		198.619	161.182	179.901			-1.24458
S1438	Topiramate	b9	L1300-02	3126.11	3043.92	3085.01			1.25258		237.979	205.798	221.889			0.412672
S1439	Tranilast (SB 252218)	c9	L1300-02	3117.27	2959.53	3038.4			0.996653		231.524	195.861	213.693			0.0891764
S1441	Venlafaxine	d9	L1300-02	2823.79	2654.89	2739.34			-0.645274		225.628	192.524	209.076			-0.0930355
S1442	Voriconazole	e9	L1300-02	2508.67	2494.69	2501.68			-1.9501		211.035	202.693	206.864			-0.180331
S1443	Zileuton	f9	L1300-02	2397.7	2013.18	2205.44			-3.57654		229.511	194.474	211.993			0.0220779
S1444	Ziprasidone hydrochloride	g9	L1300-02	1790.53	2050.03	1920.28			-5.14215		184.692	157.224	170.958			-1.59755
S1445	Zonisamide	h9	L1300-02	1807.87	2169.51	1988.69			-4.76656		225.409	189.466	207.437			-0.157719
S1457	Atazanavir sulfate	a10	L1300-02	2093.87	2238.8	2166.33			-3.79124		170.197	166.344	168.271			-1.70361
S1464	Marbofloxacin	b10	L1300-02	2105.09	2516.58	2310.83			-2.99789		258.953	212.9	235.927			0.966746
S1465	Moxifloxacin hydrochloride	c10	L1300-02	2160.58	1766.34	1963.46			-4.90508		228.19	215.171	221.681			0.40446
S1466	Calcitriol (Rocaltrol)	d10	L1300-02	2527.92	1902.88	2215.4			-3.52186		237.927	204.703	221.315			0.390046
S1467	Doxercalciferol (Hectorol)	e10	L1300-02	1846.69	1941.51	1894.1			-5.28589		213.933	194.063	203.998			-0.293473
S1468	Alfacalcidol	f10	L1300-02	2424.08	2392.07	2408.07			-2.46402		217.968	197.474	207.721			-0.146527
S1483	Iloperidone (Fanapt)	g10	L1300-02	2090.54	1814.82	1952.68			-4.96427		198.506	176.512	187.509			-0.944275
S1488	Naratriptan HCl	h10	L1300-02	2211.24	1875.41	2043.32			-4.4666		211.165	164.135	187.65			-0.93872
S1490	Ponatinib (AP24534)	a11	L1300-02	559.858	595.038	577.447			-12.5147		88.1336	74.7267	81.4302			-5.13118
S1491	Fludarabine (Fludara)	b11	L1300-02	2796.11	2012.7	2404.4			-2.48417		254.575	189.262	221.918			0.41384
S1497	Pralatrexate (Folotyn)	c11	L1300-02	1526.62	1375.2	1450.91			-7.71913		148.995	126.122	137.558			-2.91582
S1500	Betamethasone (Celestone)	d11	L1300-02	5806.47	5634.38	5720.42			15.7218		356.43	329.502	342.966			5.19155
S1501	Mycophenolate mofetil (CellCept)	e11	L1300-02	719.317	630.128	674.723			-11.9806		124.329	104.233	114.281			-3.83456
S1502	Cephalexin (Cefalexin)	f11	L1300-02	2334.87	2297.21	2316.04			-2.96932		234.1	200.491	217.295			0.231384
S1504	Dyphylline (Dilor)	g11	L1300-02	1929.25	2750.91	2340.08			-2.83733		219.646	204.165	211.906			0.0186578
S1505	Aztreonam (Azactam, Cayston)	h11	L1300-02	2026.89	2120.55	2073.72			-4.29972		219.102	188.217	203.659			-0.306825
S1508	Alprostadil (Caverject)	a1	L1300-03	1907.26	5104.97	3506.11	4499.07	510.792	-1.94394		114.165	131.998	123.081	160.546	16.7524	-2.23636
S1512	Tadalafil (Cialis)	b1	L1300-03	3528.72	3163.57	3346.14			-2.25712		145.775	138.662	142.219			-1.09399
S1514	Cyclosporine (Neoral)	c1	L1300-03	2122.82	2721.3	2422.06			-4.06625		104.11	95.7211	99.9154			-3.6192
S1517	Natamycin (Pimaricin)	d1	L1300-03	3031.78	3400.41	3216.1			-2.51173		169.325	160.5	164.912			0.26064
S1538	Telaprevir (VX-950)	e1	L1300-03	2671.51	2548.85	2610.18			-3.69796		134.47	149.06	141.765			-1.12108
S1540	Saxagliptin (BMS-477118,Onglyza)	f1	L1300-03	2822.34	3131.54	2976.94			-2.97993		171.348	153.119	162.234			0.10075
S1547	Febuxostat (Uloric)	g1	L1300-03	2648.19	3266.66	2957.43			-3.01814		167.402	157.435	162.419			0.111793
S1549	Nebivolol (Bystolic)	h1	L1300-03	2019.39	2674.44	2346.91			-4.21336		150.552	155.042	152.797			-0.462553
S1550	Pimobendan (Vetmedin)	a2	L1300-03	4584.9	4495.62	4540.26			0.0806468		80.4648	106.628	93.5465			-3.99938
S1567	Pomalidomide	b2	L1300-03	5063.07	1904.55	3483.81			-1.98761		149.656	152.044	150.85			-0.578762
S1569	Tazarotene (Avage)	c2	L1300-03	5243.27	3443.73	4343.5			-0.304559		154.757	128.32	141.538			-1.13462
S1576	Sulfasalazine (Azulfidine)	d2	L1300-03	4085.44	3173.22	3629.33			-1.70272		168.762	141.469	155.115			-0.324176
S1578	Candesartan (Atacand)	e2	L1300-03	3626.1	3044.91	3335.51			-2.27796		157.32	146.376	151.848			-0.519195
S1593	Apixaban	f2	L1300-03	4760.54	3781.21	4270.88			-0.44674		166.698	154.11	160.404			-0.00847861
S1601	Reserpine	g2	L1300-03	3450.86	2923.46	3187.16			-2.56838		170.047	151.966	161.006			0.0274863
S1603	Furosemide (Lasix)	h2	L1300-03	3743.26	3299.02	3521.14			-1.91453		147.564	131.495	139.529			-1.25454
S1604	Olmesartan medoxomil (Benicar)	a3	L1300-03	3940.94	4880.64	4410.79			-0.172822		86.5216	144.901	115.712			-2.67629
S1605	Cefdinir (Omnicef)	b3	L1300-03	4889.81	4768.5	4829.16			0.646229		93.2639	180.253	136.758			-1.41995
S1606	Clotrimazole (Canesten)	c3	L1300-03	3766.92	3254.89	3510.9			-1.93457		137.841	136.353	137.097			-1.39972
S1607	Rizatriptan Benzoate	d3	L1300-03	4107.74	3339.89	3723.81			-1.51774		167.535	163.299	165.417			0.290758
S1608	Pyridostigmine Bromide (Mestinon)	e3	L1300-03	3255.7	1105.89	2180.8			-4.53858		175.315	169.538	172.426			0.709169
S1609	Methimazole (Tapazole, Northyx)	f3	L1300-03	3610.8	1905.91	2758.36			-3.40787		179.354	174.842	177.098			0.98803
S1610	Metolazone (Zaroxolyn)	g3	L1300-03	3147.85	1394.82	2271.34			-4.36133		172.122	172.239	172.181			0.694517
S1611	Cefoperazone (Cefobid)	h3	L1300-03	4551.71	3289.78	3920.74			-1.13221		168.001	161.761	164.881			0.258775
S1613	Silodosin (Rapaflo)	a4	L1300-03	4753.67	3185.26	3969.47			-1.03682		85.5696	117.504	101.537			-3.52243
S1614	Riluzole (Rilutek)	b4	L1300-03	5202.34	3798.01	4500.18			0.00217065		173.373	156.795	165.084			0.270869
S1615	Risperidone (Risperdal)	c4	L1300-03	4237.82	3301.2	3769.51			-1.42828		165.758	159.022	162.39			0.110086
S1618	Sulfameter (Bayrena)	d4	L1300-03	4135.62	3478.41	3807.02			-1.35486		182.432	160.319	171.375			0.646438
S1619	Prilocaine	e4	L1300-03	4056.88	3875.39	3966.14			-1.04334		161.902	166.387	164.145			0.214832
S1620	Darunavir Ethanolate (Prezista)	f4	L1300-03	3501.72	3095.7	3298.71			-2.34999		173.951	148.912	161.432			0.0528736
S1622	Prednisone (Adasone)	g4	L1300-03	4051.57	3622.09	3836.83			-1.29649		181.32	160.211	170.766			0.610049
S1623	Acetylcysteine	h4	L1300-03	4353.49	3304.8	3829.15			-1.31153		163.94	159.577	161.759			0.0723991
S1625	Ethinyl Estradiol	a5	L1300-03	4336.02	3922.31	4129.16			-0.724172		85.5139	109.267	97.3903			-3.76994
S1626	Naproxen (Aleve)	b5	L1300-03	5187.17	4751.64	4969.4			0.920803		173.271	175.777	174.524			0.834413
S1627	Nitazoxanide (Alinia, Annita)	c5	L1300-03	3917.2	3081.22	3499.21			-1.95746		163.451	150.72	157.086			-0.206542
S1628	Triamcinolone Acetonide	d5	L1300-03	9996.54	9148.11	9572.33			9.93214		299.985	268.679	284.332			7.38912
S1629	Orlistat (Alli, Xenical)	e5	L1300-03	3215.65	2793.31	3004.48			-2.92602		171.456	147.959	159.707			-0.0500457
S1630	Allopurinol (Zyloprim)	f5	L1300-03	4036.14	3165.34	3600.74			-1.75869		181.32	170.864	176.092			0.927976
S1633	Zafirlukast (Accolate)	g5	L1300-03	3867.16	3511.39	3689.27			-1.58536		178.398	169.94	174.169			0.813207
S1635	Erythromycin (E-Mycin)	h5	L1300-03	3103.18	3041.17	3072.18			-2.79349		140.133	145.847	142.99			-1.04796
S1636	Amphotericin B	a6	L1300-03	4629.91	5132.51	4881.21			0.74814		84.5714	124.445	104.508			-3.34504
S1638	Ibuprofen (Advil)	b6	L1300-03	6053.36	5540.85	5797.1			2.54123		172.612	159.943	166.278			0.342145
S1639	Amprenavir (Agenerase)	c6	L1300-03	4911.64	3425.64	4168.64			-0.64689		185.318	166.501	175.91			0.9171
S1640	Albendazole (Albenza)	d6	L1300-03	1098.94	981.377	1040.16			-6.77165		68.0195	59.9395	63.9795			-5.76432
S1641	Chlorothiazide	e6	L1300-03	4257.61	3643.24	3950.43			-1.0741		166.729	155.322	161.025			0.0286234
S1643	Ursodiol (Actigal Urso)	f6	L1300-03	3707.15	3378.99	3543.07			-1.8716		179.088	159.812	169.45			0.531526
S1644	Nitrofurazone (Nitrofural)	g6	L1300-03	3610.52	3020.02	3315.27			-2.31757		181.823	164.921	173.372			0.765632
S1645	Ketoprofen (Actron)	h6	L1300-03	4289.91	3027.7	3658.8			-1.64502		160.692	149.279	154.985			-0.33193
S1646	Ketorolac (Toradol)	a7	L1300-03	5585.65	4565.18	5075.41			1.12834		71.0448	140.611	105.828			-3.26628
S1647	Adenosine (Adenocard)	b7	L1300-03	4763.94	2027.29	3395.61			-2.16028		140.841	166.281	153.561			-0.416926
S1649	Zolmitriptan (Zomig)	c7	L1300-03	4149.29	3466.24	3807.76			-1.35339		150.535	175.676	163.106			0.15279
S1651	Telbivudine (Sebivo, Tyzeka)	d7	L1300-03	3592.98	3462.5	3527.74			-1.90161		133.283	158.459	145.871			-0.875991
S1652	Monobenzone (Benoquin)	e7	L1300-03	2826.76	2902.24	2864.5			-3.20006		115.233	136.435	125.834			-2.07205
S1653	Tretinoin (Aberela)	f7	L1300-03	4015.53	1755.97	2885.75			-3.15846		156.055	187.607	171.831			0.673634
S1654	Phenylbutazone (Butazolidin, Butatron)	g7	L1300-03	2326.82	2542.32	2434.57			-4.04176		124.113	162.254	143.184			-1.03639
S1655	Ezetimibe (Zetia)	h7	L1300-03	2982.75	2724.76	2853.76			-3.2211		124.022	143.503	133.762			-1.59878
S1657	Enalaprilat dihydrate	a8	L1300-03	5545.26	5220.7	5382.98			1.73048		125.868	138.477	132.173			-1.69368
S1658	Dofetilide (Tikosyn)	b8	L1300-03	5104.08	4438.36	4771.22			0.532807		172.888	164.131	168.509			0.475367
S1662	Isradipine (Dynacirc)	c8	L1300-03	4511.8	4444.76	4478.28			-0.0406942		166.101	159.17	162.636			0.124741
S1665	Estrone	d8	L1300-03	4529.2	3925.44	4227.32			-0.53201		191.567	165.915	178.741			1.0861
S1666	Flucytosine (Ancobon)	e8	L1300-03	3042.11	2912.44	2977.28			-2.97928		179.342	156.422	167.882			0.437901
S1667	Trichlormethiazide (Achletin)	f8	L1300-03	4263.8	4208.32	4236.06			-0.514899		192.967	172.386	182.677			1.32104
S1669	Loteprednol etabonate	g8	L1300-03	3597.4	3785.97	3691.68			-1.58065		153.112	128.734	140.923			-1.17133
S1671	Aminocaproic acid (Amicar)	h8	L1300-03	3734.35	3266.45	3500.4			-1.95513		168.546	154.215	161.381			0.0498293
S1672	Aminoglutethimide (Cytadren)	a9	L1300-03	6215.94	4587.69	5401.82			1.76735		133.453	137.045	135.249			-1.51004
S1673	Aminophylline (Truphylline)	b9	L1300-03	5212.54	4955.23	5083.89			1.14493		172.305	161.176	166.74			0.369771
S1676	Amorolfine Hydrochloride	c9	L1300-03	5303.59	5324.54	5314.07			1.59556		176.807	171.115	173.961			0.800785
S1677	Chloramphenicol (Chloromycetin)	d9	L1300-03	4608.15	3815.89	4212.02			-0.561963		189.665	162.271	175.968			0.920592
S1679	Flurbiprofen (Ansaid)	e9	L1300-03	4106.92	3465.08	3786			-1.396		165.347	158.216	161.781			0.0737571
S1680	Disulfiram (Antabuse)	f9	L1300-03	3615.96	4551.04	4083.5			-0.813572		176.507	147.099	161.803			0.0750375
S1681	Mesalamine (Lialda)	g9	L1300-03	3223.47	3762.92	3493.19			-1.96924		174.859	156.688	165.773			0.312048
S1683	Ipratropium bromide	h9	L1300-03	2675.12	3224.63	2949.88			-3.03292		167.502	147.598	157.55			-0.178821
S1685	Sulfanilamide	a10	L1300-03	6363.03	5104.76	5733.9			2.41748		139.301	153.062	146.181			-0.857462
S1688	Betamethasone Dipropionate	b10	L1300-03	9297.16	7495.64	8396.4			7.62998		303.727	268.661	286.194			7.50028
S1689	Betapar (Meprednisone)	c10	L1300-03	5149.57	4007.45	4578.51			0.155531		182.656	163.44	173.048			0.746271
S1690	Betamethasone valerate (Betnovate)	d10	L1300-03	9487.63	8440.84	8964.24			8.74166		269.017	251.558	260.287			5.95384
S1691	Praziquantel (Biltricide)	e10	L1300-03	4975.08	1789.29	3382.18			-2.18657		181.184	159.742	170.463			0.591965
S1692	Busulfan (Myleran, Busulfex)	f10	L1300-03	4148.27	3778.42	3963.34			-1.04881		187.416	162.591	175.003			0.863012
S1693	Carbamazepine (Carbatrol)	g10	L1300-03	3893.34	3419.52	3656.43			-1.64967		175.655	164.986	170.32			0.583459
S1696	Hydrocortisone (Cortisol)	h10	L1300-03	6602.86	6605.12	6603.99			4.1209		247.289	229.62	238.454			4.65057
S1701	Desonide	a11	L1300-03	8723.72	8243.17	8483.44			7.80039		224.313	260.203	242.258			4.87761
S1702	Didanosine (Videx)	b11	L1300-03	6315.97	6552.35	6434.16			3.78842		168.108	197.189	182.648			1.31936
S1703	Divalproex sodium	c11	L1300-03	3845.26	3726.34	3785.8			-1.39639		174.72	194.972	184.846			1.45053
S1704	Emtricitabine (Emtriva)	d11	L1300-03	3905.92	3703.56	3804.74			-1.35931		186.094	190.434	188.264			1.65458
S1705	Progesterone (Prometrium)	e11	L1300-03	2890.2	3549.33	3219.76			-2.50454		148.55	166.889	157.719			-0.168715
S1706	Lamivudine (Epivir)	f11	L1300-03	1764.6	2225.51	1995.06			-4.90221		181.858	192.505	187.182			1.58998
S1708	Hydrochlorothiazide	g11	L1300-03	3140.51	3976.64	3558.57			-1.84124		186.271	180.574	183.423			1.36557
S1709	Estradiol	h11	L1300-03	3059.25	3308.41	3183.83			-2.5749		171.447	179.174	175.31			0.881338
S1712	Deferasirox (Exjade)	a1	L1300-04	2554.36	3565.53	3059.94	4163.85	367.35	-3.00506		109.963	98.4421	104.203	190.959	21.838	-3.9727
S1713	Piroxicam (Feldene)	b1	L1300-04	3055.92	4671.41	3863.67			-0.817164		206.912	158.469	182.691			-0.378606
S1714	Gemcitabine (Gemzar)	c1	L1300-04	767.045	974.793	870.919			-8.96403		87.2331	69.0239	78.1285			-5.16669
S1715	Glipizide (Glucotrol)	d1	L1300-04	3705.94	4288.64	3997.29			-0.453423		176.788	175.245	176.017			-0.684229
S1716	Glyburide (Diabeta)	e1	L1300-04	3024.03	3187.65	3105.84			-2.88013		178.655	170.582	174.618			-0.74825
S1718	Adefovir Dipivoxil (Preveon, Hepsera)	f1	L1300-04	1335.8	1348.18	1341.99			-7.68168		102.048	92.2419	97.1451			-4.29589
S1719	Zalcitabine	g1	L1300-04	3049.87	2857.78	2953.82			-3.29394		207.51	165.364	186.437			-0.207066
S1721	Azathioprine (Azasan, Imuran)	h1	L1300-04	2180.76	2234.77	2207.77			-5.32486		171.323	136.952	154.138			-1.68609
S1723	Indomethacin (Indocid, Indocin)	a2	L1300-04	5289.73	4407.64	4848.68			1.86424		150.668	138.361	144.515			-2.12674
S1725	Terbinafine (Lamisil, Terbinex)	b2	L1300-04	3409.04	3914.37	3661.71			-1.36694		196.035	194.051	195.043			0.187038
S1727	Levonorgestrel (Levonelle)	c2	L1300-04	4498.34	2101.62	3299.98			-2.35164		223.419	203.162	213.291			1.02262
S1729	Gemfibrozil (Lopid)	d2	L1300-04	3757.14	3444.42	3600.78			-1.5328		191.471	148.779	170.125			-0.954013
S1730	Indapamide (Lozol)	e2	L1300-04	3182.95	1601.82	2392.38			-4.8223		204.744	185.676	195.21			0.194664
S1732	Mitotane (Lysodren)	f2	L1300-04	2870.49	1491.59	2181.04			-5.39762		196.181	147.229	171.705			-0.881662
S1733	Methylprednisolone	g2	L1300-04	5970.94	6022.5	5996.72			4.98944		375.881	252.222	314.051			5.63662
S1734	Meloxicam (Mobic)	h2	L1300-04	2814.8	2650.65	2732.72			-3.89582		189.563	132.847	161.205			-1.36247
S1735	Mesna (Uromitexan, Mesnex)	a3	L1300-04	5129.44	4219.55	4674.5			1.39008		120.183	142.704	131.444			-2.7253
S1736	Methocarbamol (Robaxin)	b3	L1300-04	4170.24	3930.35	4050.29			-0.309133		222.147	182.813	202.48			0.527581
S1737	Prednisolone (Hydroretrocortine)	c3	L1300-04	7925.8	10329.1	9127.44			13.5119		313.749	322.305	318.027			5.81865
S1738	Telmisartan (Micardis)	d3	L1300-04	4207.78	3726.62	3967.2			-0.535334		226.77	194.444	210.607			0.89973
S1739	Thiabendazole	e3	L1300-04	3398.92	3258.85	3328.88			-2.27296		185.843	189.57	187.706			-0.148929
S1740	Guaifenesin (Guaiphenesin)	f3	L1300-04	3815.14	4021.19	3918.17			-0.668804		169.71	157.896	163.803			-1.24352
S1741	Rifabutin (Mycobutin)	g3	L1300-04	2864.77	2737.15	2800.96			-3.71006		150.215	136.055	143.135			-2.18993
S1742	Nevirapine (Viramune)	h3	L1300-04	2913.47	5072.07	3992.77			-0.465728		206.132	135.248	170.69			-0.92812
S1743	Esomeprazole magnesium (Nexium)	a4	L1300-04	4213.48	4161.21	4187.35			0.0639581		146.195	127.823	137.009			-2.47043
S1744	Niacin (Nicotinic acid)	b4	L1300-04	3939.11	4541.73	4240.42			0.208425		187.531	193.163	190.347			-0.0280205
S1747	Nimodipine (Nimotop)	c4	L1300-04	3478.07	4106.33	3792.2			-1.01172		188.357	163.912	176.135			-0.678828
S1748	Nisoldipine (Sular)	d4	L1300-04	2846.41	2325.14	2585.78			-4.29584		176.078	173.11	174.594			-0.74937
S1754	Oxybutynin (Ditropan)	e4	L1300-04	3096.78	4002.29	3549.54			-1.67229		189.751	161.319	175.535			-0.706275
S1756	Enoxacin (Penetrex)	f4	L1300-04	3486.42	3930.69	3708.56			-1.2394		187.256	143.485	165.371			-1.17172
S1759	Pitavastatin calcium (Livalo)	g4	L1300-04	1234.07	1388.85	1311.46			-7.76479		112.333	83.9703	98.1514			-4.2498
S1760	Rifapentine (Priftin)	h4	L1300-04	3183.96	4120.27	3652.12			-1.39305		183.576	135.004	159.29			-1.45017
S1761	Suprofen (Profenal)	a5	L1300-04	4510.11	6073.71	5291.91			3.07079		192.798	144.536	168.667			-1.02079
S1762	Pyrazinamide (Pyrazinoic acid amide)	b5	L1300-04	3407.35	4069.41	3738.38			-1.15823		204.23	174.841	189.535			-0.0651827
S1763	Quetiapine fumarate (Seroquel)	c5	L1300-04	3507.99	3735.66	3621.82			-1.47551		200.183	183.389	191.786			0.0378852
S1764	Rifampin (Rifadin, Rimactane)	d5	L1300-04	3207.57	4252.33	3729.95			-1.18118		206.665	171.46	189.062			-0.0868422
S1767	Beta Carotene	e5	L1300-04	3648.61	3437.21	3542.91			-1.69034		222.674	159.594	191.134			0.00802213
S1768	Cefditoren pivoxil	f5	L1300-04	2692.87	3478.76	3085.81			-2.93464		233.749	181.882	207.816			0.771907
S1770	Sulfadiazine	g5	L1300-04	2741.02	3244.97	2992.99			-3.18732		221.799	157.242	189.521			-0.0658536
S1771	Chlorprothixene	h5	L1300-04	3055.44	2673.84	2864.64			-3.53671		176.562	122.108	149.335			-1.90602
S1773	Oxytetracycline (Terramycin)	a6	L1300-04	4440.74	4569.95	4505.35			0.929618		122.137	124.537	123.337			-3.09652
S1776	Toremifene Citrate (Fareston, Acapodene)	b6	L1300-04	3594.41	4043.77	3819.09			-0.938506		185.558	175.734	180.646			-0.472241
S1777	Ethionamide	c6	L1300-04	3732.31	3246.74	3489.53			-1.83565		204.998	193.3	199.149			0.375035
S1778	Trifluridine (Viroptic)	d6	L1300-04	1550.34	1572.85	1561.59			-7.08387		129.165	125.109	127.137			-2.92251
S1782	Azacitidine (Vidaza)	e6	L1300-04	2130.04	2165.27	2147.65			-5.4885		171.771	153.128	162.45			-1.30549
S1784	Vidarabine (Vira-A)	f6	L1300-04	3619.64	3056	3337.82			-2.24862		203.336	162.883	183.11			-0.359426
S1786	Verteporfin (Visudyne)	g6	L1300-04	1504.43	954.193	1229.31			-7.98841		113.958	84.6775	99.3176			-4.1964
S1787	Teniposide (Vumon)	h6	L1300-04	309.335	389.522	349.429			-10.3836		64.9992	48.1418	56.5705			-6.15386
S1790	Rifaximin (Xifaxan)	a7	L1300-04	3935.63	5450.62	4693.13			1.44079		165.291	137.095	151.193			-1.82094
S1792	Simvastatin (Zocor)	b7	L1300-04	3285.43	3163.65	3224.54			-2.557		170.482	172.563	171.523			-0.890007
S1793	Ramipril (Altace)	c7	L1300-04	4168.53	4120.13	4144.33			-0.0531374		240.598	207.772	224.185			1.5215
S1794	Fenofibrate (Tricor, Trilipix)	d7	L1300-04	3071.9	2870.36	2971.13			-3.24682		201.723	166.321	184.022			-0.317653
S1799	Ranolazine (Ranexa)	e7	L1300-04	2874.97	2818.34	2846.66			-3.58567		183.704	178.143	180.923			-0.459534
S1801	Ranitidine (Zantac)	f7	L1300-04	3104.47	3061.31	3082.89			-2.94259		228.846	166.73	197.788			0.31274
S1802	Acadesine	g7	L1300-04	3108.62	3233.69	3171.16			-2.70231		186.173	146.424	166.299			-1.12923
S1805	Acetylcholine chloride	h7	L1300-04	3990.04	4397.64	4193.84			0.0816252		195.76	171.571	183.666			-0.333955
S1806	Acipimox	a8	L1300-04	3556.88	5561.94	4559.41			1.07678		177.947	163.285	170.616			-0.931529
S1807	Acyclovir (Aciclovir)	b8	L1300-04	4874.11	4363.64	4618.87			1.23866		202.685	208.238	205.461			0.664091
S1808	Nifedipine (Adalat)	c8	L1300-04	4132.09	3743.82	3937.95			-0.614945		213.794	200.043	206.918			0.730821
S1811	Amiloride hydrochloride (Midamor)	d8	L1300-04	3906.39	3729.2	3817.8			-0.942031		202.441	234.671	218.556			1.26371
S1813	Amlodipine besylate (Norvasc)	e8	L1300-04	3578.16	2993.85	3286.01			-2.38967		187.12	142.599	164.859			-1.19515
S1816	Chlorpheniramine Maleate	f8	L1300-04	3585.24	2897.49	3241.36			-2.5112		188.71	165.637	177.174			-0.631248
S1823	Fenoprofen calcium	g8	L1300-04	4779.18	3941.57	4360.37			0.534967		224.271	174.73	199.5			0.391131
S1825	Erdosteine	h8	L1300-04	3569.53	2772.1	3170.81			-2.70325		194.107	152.854	173.48			-0.800375
S1827	Betaxolol hydrochloride (Betoptic)	a9	L1300-04	2663.16	3897.64	3280.4			-2.40494		177.634	137.521	157.578			-1.52858
S1828	Proparacaine HCl	b9	L1300-04	4645.62	5340.12	4992.87			2.25676		216.737	177.799	197.268			0.288922
S1829	Pranlukast	c9	L1300-04	4474.26	4448.57	4461.42			0.810032		229.445	189.793	209.619			0.85447
S1830	Oxfendazole	d9	L1300-04	2771.82	2987.73	2879.77			-3.49552		140.625	127.069	133.847			-2.61523
S1831	Carvedilol	e9	L1300-04	2997.51	3643.45	3320.48			-2.29584		183.793	128.631	156.212			-1.59112
S1832	Atracurium besylate	f9	L1300-04	3427.34	2982.9	3205.12			-2.60987		171.639	150.487	161.063			-1.36898
S1833	Butoconazole nitrate	g9	L1300-04	3651.61	4201.94	3926.77			-0.645379		178.18	137.248	157.714			-1.52234
S1835	Azithromycin (Zithromax)	h9	L1300-04	2555.38	2650.52	2602.95			-4.2491		164.603	119.211	141.907			-2.24616
S1836	Albendazole Oxide (Ricobendazole)	a10	L1300-04	3100.93	4426	3763.47			-1.08993		205.605	175.781	190.693			-0.012172
S1839	Chloroxine	b10	L1300-04	5280.06	4362.96	4821.51			1.79028		223.561	221.829	222.695			1.45326
S1840	Lomustine (CeeNU)	c10	L1300-04	3596.32	4262.87	3929.59			-0.637703		184.553	171.754	178.154			-0.586361
S1843	Chenodeoxycholic acid	d10	L1300-04	3440.94	3216.14	3328.54			-2.27389		190.787	164.32	177.553			-0.613858
S1845	Cimetidine (Tagamet)	e10	L1300-04	3207.84	2922.59	3065.21			-2.99072		216.843	147.02	181.932			-0.413373
S1847	Clemastine Fumarate	f10	L1300-04	3241.22	3060.08	3150.65			-2.75813		147.302	94.3227	120.812			-3.21213
S1848	Curcumin	g10	L1300-04	3162.89	3150.59	3156.74			-2.74157		201.55	152.391	176.971			-0.640541
S1849	Daidzein	h10	L1300-04	2744.14	1133.57	1938.86			-6.05688		210.474	147.233	178.854			-0.55432
S1854	Bifonazole	a11	L1300-04	3623.17	3519.29	3571.23			-1.61323		138.837	129.313	134.075			-2.6048
S1855	Pefloxacin mesylate	b11	L1300-04	4965.84	4799.93	4882.88			1.95734		194.851	184.75	189.8			-0.0530411
S1856	Metoprolol tartrate	c11	L1300-04	4520.3	3274.21	3897.26			-0.725725		212.369	164.575	188.472			-0.113852
S1859	Diethylstilbestrol (Stilbestrol)	d11	L1300-04	3020.01	3396.82	3208.42			-2.60089		171.531	141.508	156.52			-1.57701
S1865	Diltiazem HCl (Tiazac)	e11	L1300-04	2491.72	2687.71	2589.72			-4.28511		171.48	112.898	142.189			-2.23325
S1866	Diphenhydramine HCl (Benadryl)	f11	L1300-04	2649.68	2894.64	2772.16			-3.78846		181.988	132.787	157.387			-1.5373
S1869	Dapoxetine hydrochloride (Priligy)	g11	L1300-04	2530.22	2356.21	2443.21			-4.68393		165.074	82.0208	123.547			-3.08688
S1876	Valaciclovir HCl	h11	L1300-04	2344.43	2498.81	2421.62			-4.7427		204.905	117.521	161.213			-1.3621
S1878	Ganciclovir	a1	L1300-05	2921.35	4175.89	3548.62	4313.67	480.437	-1.59241		121.604	83.6289	102.617	146.812	11.46	-3.85651
S1880	Roxatidine acetate HCl	b1	L1300-05	4523.7	4206.7	4365.2			0.107254		131.676	130.671	131.174			-1.36461
S1881	Protionamide (Prothionamide)	c1	L1300-05	3095.84	3939.52	3517.68			-1.65681		136.26	157.523	146.891			0.00690116
S1883	Idoxuridine	d1	L1300-05	4211.79	3523.16	3867.47			-0.92873		146.29	138.626	142.458			-0.379974
S1884	Sparfloxacin	e1	L1300-05	2877.29	3370.43	3123.86			-2.47652		117.651	161.152	139.401			-0.646692
S1885	Felodipine (Plendil)	f1	L1300-05	2157.64	2974.88	2566.26			-3.63713		123.851	138.716	131.283			-1.35506
S1888	Deflazacort (Calcort)	g1	L1300-05	6104.36	4840.32	5472.34			2.4117		189.221	238.564	213.893			5.85343
S1890	Nizatidine	h1	L1300-05	2379.12	3795.57	3087.35			-2.55252		92.0609	147.862	119.962			-2.34298
S1891	Carbidopa	a2	L1300-05	2720.68	2972.29	2846.49			-3.05386		127.681	85.5574	106.619			-3.50726
S1894	Valsartan (Diovan)	b2	L1300-05	3598.9	3573.89	3586.4			-1.51378		154.527	171.572	163.05			1.41686
S1895	Dipyridamole (Persantine)	c2	L1300-05	4533.56	4059.41	4296.48			-0.0357721		129.74	142.87	136.305			-0.916857
S1896	Hydroxyurea (Cytodrox)	d2	L1300-05	4690.64	4070.15	4380.39			0.138881		135.604	146.624	141.114			-0.497255
S1897	Potassium iodide	e2	L1300-05	4137.05	3443.6	3790.32			-1.08931		111.203	173.945	142.574			-0.36986
S1898	Tropisetron	f2	L1300-05	4039	2298.41	3168.7			-2.38318		101.95	122.127	112.039			-3.03434
S1899	Nicotinamide (Niacinamide)	g2	L1300-05	3517.1	2217.56	2867.33			-3.01047		128.767	153.43	141.098			-0.49859
S1902	Vitamin B12	h2	L1300-05	4124.95	2359.14	3242.04			-2.23052		107.637	151.645	129.641			-1.49835
S1903	Diclofenac	a3	L1300-05	2381.84	3888.8	3135.32			-2.45266		139.505	88.7439	114.125			-2.85233
S1904	Avobenzone (Parsol 1789)	b3	L1300-05	4365.81	4266.2	4316.01			0.00485755		153.619	133.762	143.691			-0.2724
S1905	Amlodipine (Norvasc)	c3	L1300-05	4519.55	4298.56	4409.06			0.198535		142.337	152.125	147.231			0.0365346
S1907	Metronidazole (Flagyl)	d3	L1300-05	4271.08	4155.7	4213.39			-0.208729		154.042	160.967	157.505			0.933024
S1908	Flutamide (Eulexin)	e3	L1300-05	3625.42	3821.82	3723.62			-1.22815		145.083	147.759	146.421			-0.0341328
S1909	Fluvastatin sodium (Lescol)	f3	L1300-05	3097.2	2573.61	2835.41			-3.07692		111.771	79.0831	95.4269			-4.48388
S1910	Tioconazole	g3	L1300-05	2802.42	2911.43	2856.93			-3.03213		111.429	101.382	106.405			-3.52592
S1913	Tropicamide	h3	L1300-05	2818.87	3381.31	3100.09			-2.52599		118.223	136.936	127.579			-1.67826
S1914	Pregnenolone	a4	L1300-05	3666.09	3023.29	3344.69			-2.01687		133.871	79.7665	106.819			-3.48981
S1915	Sulfamethoxazole	b4	L1300-05	4265.44	3768.84	4017.14			-0.617211		151.825	155.655	153.74			0.604535
S1916	Sulfisoxazole	c4	L1300-05	4628.08	1424.95	3026.51			-2.67914		179.414	205.711	192.563			3.99216
S1917	Crystal violet	d4	L1300-05	696.928	259.642	478.285			-7.98312		24.5179	26.088	25.303			-10.6029
S1920	Haloperidol (Haldol)	e4	L1300-05	3584.42	3450.4	3517.41			-1.65737		132.391	167.704	150.048			0.282306
S1921	Phenindione (Rectadione)	f4	L1300-05	3537.84	3453.6	3495.72			-1.70251		135.767	177.641	156.704			0.863129
S1928	Alibendol	g4	L1300-05	3319.63	2983.78	3151.7			-2.41856		130.792	166.72	148.756			0.169601
S1929	Irsogladine	h4	L1300-05	3362.26	3042.6	3202.43			-2.31298		127.566	164.542	146.054			-0.0661484
S1933	Triamcinolone (Aristocort)	a5	L1300-05	5859.36	4454.95	5157.15			1.75566		251.437	141.267	196.352			4.32284
S1934	Nystatin (Mycostatin)	b5	L1300-05	3992.89	3987.24	3990.06			-0.673569		158.147	160.68	159.414			1.09958
S1937	Isoniazid (Tubizid)	c5	L1300-05	4391.58	3074.89	3733.23			-1.20814		157.376	144.296	150.836			0.35108
S1940	Levofloxacin (Levaquin)	d5	L1300-05	4255.37	3114.67	3685.02			-1.3085		157.467	167.775	162.621			1.37947
S1941	Enalapril maleate (Vasotec)	e5	L1300-05	3605.43	2471.73	3038.58			-2.65403		141.975	154.199	148.087			0.111216
S1949	Menadione	f5	L1300-05	3377.02	2667.91	3022.46			-2.68757		124.69	148.672	136.681			-0.884043
S1952	Methoxsalen (Oxsoralen)	g5	L1300-05	3439.71	2940.93	3190.32			-2.33819		131.652	143.763	137.707			-0.794501
S1956	Miconazole nitrate	h5	L1300-05	2773.72	2884.42	2829.07			-3.09011		92.7076	116.105	104.406			-3.70034
S1957	Sulfamethizole (Proklar)	a6	L1300-05	4217.5	2316.55	3267.02			-2.17853		136.622	82.5396	109.581			-3.24881
S1958	Sulbactam	b6	L1300-05	3835.07	4713.62	4274.34			-0.0818577		154.217	155.009	154.613			0.680695
S1959	Tolfenamic acid	c6	L1300-05	4152.69	3889.26	4020.97			-0.609231		154.501	141.28	147.89			0.094065
S1960	Pranoprofen	d6	L1300-05	3946.99	4286.85	4116.92			-0.409528		143.821	152.338	148.079			0.110531
S1962	Sulphadimethoxine	e6	L1300-05	3676.08	2966.16	3321.12			-2.06594		140.013	152.102	146.058			-0.0658473
S1964	Rimantadine (Flumadine)	f6	L1300-05	4179.49	3518.79	3849.14			-0.966895		131.071	149.529	140.3			-0.56828
S1965	Primidone (Mysoline)	g6	L1300-05	3267.81	1378.29	2323.05			-4.14336		121.128	125.866	123.497			-2.03449
S1969	Nefiracetam (Translon)	h6	L1300-05	3133.58	3006.62	3070.1			-2.58842		107.919	134.703	121.311			-2.22523
S1971	Nicorandil (Ikorel)	a7	L1300-05	3866.14	2943.73	3404.93			-1.89148		127.901	83.004	105.453			-3.60905
S1972	Tamoxifen Citrate (Nolvadex)	b7	L1300-05	8321.3	6208.75	7265.02			6.14306		245.338	223.776	234.557			7.65658
S1974	Meglumine	c7	L1300-05	5023.91	4052.68	4538.3			0.46754		151.328	157.031	154.179			0.642842
S1975	Aripiprazole (Abilify)	d7	L1300-05	4000.85	3368.32	3684.59			-1.3094		114.148	110.868	112.508			-2.99337
S1978	Methscopolamine (Pamine)	e7	L1300-05	4067.56	3098.5	3583.03			-1.52078		133.735	147.252	140.493			-0.5514
S1979	Amiodarone HCl	f7	L1300-05	3856.89	3197.44	3527.16			-1.63706		122.377	143.73	133.053			-1.2006
S1983	Adenine hydrochloride	g7	L1300-05	3946.72	3211.24	3578.98			-1.52921		132.862	137.863	135.363			-0.999095
S1987	Mometasone furoate	h7	L1300-05	5227.16	5210.17	5218.67			1.88369		144.207	180.887	162.547			1.37297
S1988	Propylthiouracil	a8	L1300-05	4360.09	3266.39	3813.24			-1.04162		131.723	87.2771	109.5			-3.25588
S1992	Fluticasone propionate (Flonase, Veramyst)	b8	L1300-05	8194.41	8352.32	8273.36			8.24185		237.542	252.914	245.228			8.58769
S1994	Lacidipine (Lacipil, Motens)	c8	L1300-05	3444.54	3775.17	3609.86			-1.46495		126.641	149.643	138.142			-0.756583
S2001	Elvitegravir (GS-9137)	d8	L1300-05	3400.75	2984.26	3192.51			-2.33364		121.667	147.179	134.423			-1.0811
S2003	Maraviroc	e8	L1300-05	3646.57	3213.08	3429.82			-1.83967		147.955	190.416	169.185			1.95225
S2005	Raltegravir (MK-0518)	f8	L1300-05	4057.9	3414.09	3735.99			-1.2024		123.093	158.984	141.039			-0.503782
S2006	Pyrimethamine	g8	L1300-05	3397.01	2752.24	3074.62			-2.579		113.557	130.735	122.146			-2.15239
S2007	Sulindac (Clinoril)	h8	L1300-05	3925.51	4855.01	4390.26			0.159415		117.609	136.696	127.152			-1.71552
S2011	Pramipexole dihydrochloride monohydrate	a9	L1300-05	4285.7	3538.53	3912.12			-0.835814		146.65	100.914	123.782			-2.00962
S2015	Suplatast tosylate	b9	L1300-05	4834.05	5302.86	5068.45			1.57104		156.488	175.836	166.162			1.68841
S2016	Mirtazapine (Remeron, Avanza)	c9	L1300-05	4630.8	5069.62	4850.21			1.11677		147.343	182.961	165.152			1.60033
S2017	Benidipine hydrochloride	d9	L1300-05	3612.71	3928.51	3770.61			-1.13035		129.942	149.995	139.969			-0.597177
S2020	Formoterol hemifumarate	e9	L1300-05	3938.43	3436.66	3687.55			-1.30324		157.937	182.377	170.157			2.03707
S2021	Chlormezanone (Trancopal)	f9	L1300-05	3771.21	3976.11	3873.66			-0.915856		139.9	156.373	148.136			0.115513
S2024	Ketotifen fumarate (Zaditor)	g9	L1300-05	3462.7	3459.99	3461.35			-1.77406		99.9802	107.391	103.686			-3.76321
S2025	Urapidil HCl	h9	L1300-05	3185.33	5683.52	4434.43			0.251341		118.597	142.87	130.734			-1.40303
S2026	Ginkgolide A	a10	L1300-05	3621.61	5563.16	4592.39			0.580125		147.417	113.841	130.629			-1.41214
S2028	Diclazuril	b10	L1300-05	3727.01	4572.6	4149.81			-0.341077		140.943	139.399	140.171			-0.579554
S2029	Uridine	c10	L1300-05	4763.33	5457.22	5110.27			1.65808		163.091	161.01	162.051			1.32969
S2030	Flunarizine 2HCl	d10	L1300-05	7815.99	3832.15	5824.07			3.1438		128.793	106.097	117.445			-2.56259
S2031	Fenticonazole nitrate	e10	L1300-05	2958.21	3771.97	3365.09			-1.97441		126.143	136.954	131.549			-1.33189
S2032	Rebamipide	f10	L1300-05	4414.22	3751.91	4083.07			-0.479992		155.991	172.574	164.283			1.52446
S2035	Epalrestat	g10	L1300-05	3806.37	4622.11	4214.24			-0.20696		146.394	160.778	153.586			0.591097
S2036	Aspartame	h10	L1300-05	4060.21	4467.48	4263.85			-0.10371		115.006	151.943	133.475			-1.16384
S2037	Candesartan cilexetil (Atacand)	a11	L1300-05	4446.93	6744.32	5595.62			2.66831		140.059	116.232	128.145			-1.62887
S2038	Phentolamine mesilate	b11	L1300-05	5135.63	5447.63	5291.63			2.03556		131.261	142.726	136.993			-0.856805
S2040	Nimesulide	c11	L1300-05	4129.17	4213.29	4171.23			-0.296483		116.639	154.589	135.614			-0.977141
S2041	Dyclonine HCl	d11	L1300-05	4808.96	3667.93	4238.44			-0.156579		129.503	120.266	124.885			-1.91341
S2043	Memantine HCl (Namenda)	e11	L1300-05	4558.79	5267.5	4913.14			1.24777		124.616	150.094	137.355			-0.825239
S2044	Cyproheptadine HCl (Periactin)	f11	L1300-05	3525.39	2961.07	3243.23			-2.22806		90.2752	113.276	101.776			-3.92988
S2045	Doxifluridine	g11	L1300-05	4274.01	3442.99	3858.5			-0.94741		125.591	157.094	141.343			-0.47729
S2046	Pioglitazone hydrochloride (Actos)	h11	L1300-05	3496.83	4135.43	3816.13			-1.0356		100.887	133.193	117.04			-2.59792
S2047	Lornoxicam (Xefo)	a1	L1300-06	1252.51	2221.03	1736.77	2393.01	357.053	-1.83792		184.096	160.642	172.369	243.682	28.8358	-2.47305
S2051	Captopril (Capoten)	b1	L1300-06	2335.75	2672.41	2504.08			0.311096		285.338	189.522	237.43			-0.216798
S2052	Oxytetracycline dihydrate	c1	L1300-06	2228.99	2234.77	2231.88			-0.451271		280.997	185.113	233.055			-0.368523
S2053	Cytidine	d1	L1300-06	1695.67	1835.54	1765.6			-1.75717		277.747	218.083	247.915			0.146808
S2054	Orphenadrine citrate (Norflex)	e1	L1300-06	1634.26	1809.77	1722.01			-1.87925		240.633	155.697	198.165			-1.57848
S2055	Gimeracil	f1	L1300-06	1653.51	1959.23	1806.37			-1.64299		268.853	192.825	230.839			-0.445366
S2057	Cyclophosphamide monohydrate	g1	L1300-06	1917.55	1852.53	1885.04			-1.42265		280.346	122.765	201.555			-1.4609
S2058	Tolnaftate	h1	L1300-06	1348.46	1888.58	1618.52			-2.16911		228.567	151.876	190.221			-1.85395
S2059	Terazosin HCl (Hytrin)	a2	L1300-06	1971.27	2954.2	2462.74			0.1953		234.215	146.37	190.292			-1.85149
S2060	Bromhexine HCl	b2	L1300-06	3027.92	3004.45	3016.19			1.74535		283.72	194.282	239.001			-0.162324
S2061	Lovastatin (Mevacor)	c2	L1300-06	2968.15	2562.39	2765.27			1.04261		227.238	0.06005	113.649			-4.50941
S2062	Tiopronin (Thiola)	d2	L1300-06	2169.22	2433.93	2301.58			-0.256062		274.425	204.315	239.37			-0.149519
S2064	Balofloxacin	e2	L1300-06	2312.29	676.615	1494.45			-2.51658		221.27	181.338	201.304			-1.46962
S2065	Lafutidine	f2	L1300-06	2794.14	2618.42	2706.28			0.877399		271.911	189.3	230.606			-0.453466
S2066	Moxonidine	g2	L1300-06	2613.39	1825.21	2219.3			-0.486504		235.01	235.861	235.435			-0.285976
S2067	Ozagrel HCl	h2	L1300-06	2124.47	2473.79	2299.13			-0.262923		223.273	184.458	203.866			-1.38078
S2069	Argatroban	a3	L1300-06	1834.45	2026.89	1930.67			-1.29486		276.014	175.033	225.524			-0.629705
S2074	Mecarbinate	b3	L1300-06	3136.38	2809.64	2973.01			1.62442		284.671	235.029	259.85			0.560703
S2075	Rosiglitazone HCl	c3	L1300-06	3070.83	2439.04	2754.93			1.01365		276.471	218.517	247.494			0.132212
S2077	Atorvastatin calcium (Lipitor)	d3	L1300-06	2201.99	2131.67	2166.83			-0.633443		208.647	156.3	182.474			-2.12264
S2078	Famotidine (Pepcid)	e3	L1300-06	2852.62	2268.42	2560.52			0.469168		256.971	173.616	215.294			-0.984468
S2079	Moexipril HCl	f3	L1300-06	2813.52	2547.36	2680.44			0.805029		274.694	216.218	245.456			0.0615376
S2080	Cleviprex (Clevidipine)	g3	L1300-06	2710.84	1838.6	2274.72			-0.331289		275.668	195.718	235.693			-0.277039
S2082	Adiphenine HCl	h3	L1300-06	2389.88	2002.14	2196.01			-0.551733		238.96	212.374	225.667			-0.624728
S2084	Duloxetine HCl (Cymbalta)	a4	L1300-06	1620.87	2206.2	1913.54			-1.34285		207.338	154.035	180.686			-2.18461
S2085	Trimebutine	b4	L1300-06	2386.61	3002.14	2694.38			0.844056		275.034	178.251	226.642			-0.590911
S2086	Ivabradine HCl (Procoralan)	c4	L1300-06	2723.08	2288.97	2506.02			0.316529		282.1	208.965	245.532			0.0641766
S2087	Rivastigmine tartrate (Exelon)	d4	L1300-06	2698.67	2206.01	2452.34			0.166173		312.692	227.108	269.9			0.909219
S2090	Dexmedetomidine HCl (Precedex)	e4	L1300-06	3043.63	2691.26	2867.44			1.32876		249.959	183.122	216.541			-0.94122
S2091	Betaxolol (Betoptic)	f4	L1300-06	2514.52	2049.8	2282.16			-0.310438		241.508	181.568	211.538			-1.11471
S2092	Detomidine HCl	g4	L1300-06	2183.16	2158.88	2171.02			-0.621722		255.368	210.271	232.82			-0.376683
S2096	Almotriptan malate (Axert)	h4	L1300-06	2067.76	2243.74	2155.75			-0.664475		233.607	152.589	193.098			-1.75419
S2097	Ambrisentan	a5	L1300-06	2209	2938.97	2573.99			0.506879		267.78	169.377	218.578			-0.870568
S2098	Bexarotene	b5	L1300-06	3359.97	22.795	1691.38			-1.96504		300.894	207.667	254.28			0.367546
S2099	Temocapril HCl	c5	L1300-06	2282.23	2412.52	2347.37			-0.127803		275.881	220.249	248.065			0.152019
S2101	Gabexate mesylate	d5	L1300-06	2460.67	29.255	1244.96			-3.21533		273.041	200.094	236.567			-0.246712
S2102	Rasagiline mesylate	e5	L1300-06	2781.83	2101.41	2441.62			0.136163		295.976	196.88	246.428			0.0952352
S2103	Naltrexone HCl	f5	L1300-06	2478.62	2199.55	2339.08			-0.151021		327.754	200.591	264.173			0.710613
S2104	Levosulpiride (Levogastrol)	g5	L1300-06	1931.9	1765.49	1848.7			-1.52445		272.822	167.105	219.964			-0.82252
S2108	Flunixin meglumin	h5	L1300-06	2184.04	1674.03	1929.04			-1.29944		246.123	175.176	210.649			-1.14553
S2109	Imidapril (Tanatril) HCl	a6	L1300-06	2249.32	2805.5	2527.41			0.376422		273.12	178.182	225.651			-0.625283
S2111	Lapatinib	b6	L1300-06	2645.76	2344.05	2494.9			0.285385		278.425	202.234	240.33			-0.116246
S2113	Cisatracurium besylate (Nimbex)	c6	L1300-06	2534.45	2060.56	2297.5			-0.267475		267.589	203.712	235.651			-0.278513
S2114	Dronedarone HCl (Multaq)	d6	L1300-06	2632.64	2131.14	2381.89			-0.0311369		237.875	181.902	209.888			-1.17193
S2116	Conivaptan HCl (Vaprisol)	e6	L1300-06	2919.87	1828.39	2374.13			-0.0528564		246.544	173.468	210.006			-1.16784
S2118	Ibutilide fumarate	f6	L1300-06	2944.42	1910.95	2427.69			0.0971356		234.722	251.092	242.907			-0.0268715
S2119	Probucol	g6	L1300-06	2404.09	1876.75	2140.42			-0.707424		233.694	190.941	212.318			-1.08767
S2120	Arbidol HCl	h6	L1300-06	1458.82	1429.17	1444			-2.65789		195.377	173.707	184.542			-2.05091
S2121	Licofelone	a7	L1300-06	2098.29	2768.78	2433.53			0.113506		209.244	194.842	202.043			-1.44398
S2123	Dextrose (D-glucose)	b7	L1300-06	3087.49	2552.8	2820.15			1.1963		284.191	227.026	255.608			0.413599
S2124	Xylose	c7	L1300-06	2570.08	2626.59	2598.33			0.575062		286.592	201.096	243.844			0.00563665
S2125	Mestranol	d7	L1300-06	2780.2	2668.34	2724.27			0.92777		287.988	198.036	243.012			-0.0232267
S2126	Naftopidil (Flivas)	e7	L1300-06	2239.6	1905.11	2072.35			-0.898054		263.493	281.976	272.735			1.00753
S2127	S-(+)-Rolipram	f7	L1300-06	2141.27	2075.04	2108.15			-0.797789		283.551	201.962	242.757			-0.0320716
S2128	Bazedoxifene HCl	g7	L1300-06	2245.65	2397.97	2321.81			-0.199403		254.936	197.409	226.172			-0.607207
S2130	Atropine sulfate monohydrate	h7	L1300-06	2266.87	2110.66	2188.77			-0.57201		183.02	154.923	168.971			-2.59089
S2131	Roflumilast (Daxas)	a8	L1300-06	2619.24	2751.49	2685.37			0.818822		256.575	192.068	224.321			-0.671396
S2152	Sitafloxacin Hydrate	b8	L1300-06	2715.33	2518.59	2616.96			0.62724		311.714	205.718	258.716			0.52138
S2154	BIBR-1048 (Dabigatran)	c8	L1300-06	2218.72	2218.51	2218.62			-0.488409		259.143	163.149	211.146			-1.12832
S2159	Tebipenem pivoxil (L-084)	d8	L1300-06	2331.87	2149.01	2240.44			-0.427283		274.896	224.947	249.921			0.216387
S2169	Rosuvastatin calcium (Crestor)	e8	L1300-06	2551.72	1944.55	2248.13			-0.405746		257.256	187.972	222.614			-0.73061
S2199	Aliskiren hemifumarate	f8	L1300-06	2405.52	1881.23	2143.38			-0.699134		288.496	225.156	256.826			0.455835
S2205	OSI-420 (Desmethyl Erlotinib)	g8	L1300-06	1107.87	1624.34	1366.1			-2.87605		207.844	164.656	186.25			-1.99168
S2215	DAPT (GSI-IX)	h8	L1300-06	2051.58	1852.4	1951.99			-1.23515		213.475	158.193	185.834			-2.00611
S2217	Irinotecan HCl Trihydrate (Campto)	a9	L1300-06	940.87	860.215	900.543			-4.17995		120.264	81.2105	100.737			-4.95718
S2221	Apatinib (YN968D1)	b9	L1300-06	2279.17	2466.64	2372.91			-0.0562872		221.744	203.26	212.502			-1.08127
S2225	TAME	c9	L1300-06	2753.61	2488.55	2621.08			0.638765		278.581	188.172	233.376			-0.357382
S2229	Eltrombopag (SB-497115-GR)	d9	L1300-06	2562.8	2140.65	2351.73			-0.115606		233.622	194.157	213.89			-1.03315
S2233	Esomeprazole sodium (Nexium)	e9	L1300-06	3007.79	2031.79	2519.79			0.355081		273.608	183.71	228.659			-0.52098
S2240	Fesoterodine fumarate (Toviaz)	f9	L1300-06	2794.95	1961.82	2378.38			-0.0409534		215.496	166.335	190.916			-1.82987
S2264	Artemether (SM-224)	g9	L1300-06	2251.29	2196.14	2223.72			-0.474125		223.329	231.046	227.188			-0.571999
S2293	DL-Carnitine hydrochloride	h9	L1300-06	2227.29	2057.55	2142.42			-0.701808		207.357	203.099	205.228			-1.33355
S2328	Nalidixic acid (NegGram)	a10	L1300-06	2510.31	2772.78	2641.55			0.696095		247.435	199.328	223.382			-0.703985
S2376	Ammonium Glycyrrhizinate	b10	L1300-06	2739.19	2706.89	2723.04			0.924339		260.185	180.644	220.414			-0.806897
S2381	D-Mannitol (Osmitrol)	c10	L1300-06	2582.25	2553.61	2567.93			0.489921		221.862	219.781	220.821			-0.792772
S2393	Sorbitol (Glucitol)	d10	L1300-06	2660.86	2411.16	2536.01			0.400508		248.627	213.642	231.134			-0.435131
S2408	Cephalomannine	e10	L1300-06	704.77	701.235	703.003			-4.7332		83.7471	58.6692	71.2082			-5.98122
S2409	10-Deacetylbaccatin-III	f10	L1300-06	2099.04	2150.59	2124.81			-0.751129		117.753	175.565	146.659			-3.36467
S2410	Paeoniflorin	g10	L1300-06	2247.49	2651.67	2449.58			0.158457		219.46	189.652	204.556			-1.35684
S2411	Geniposide	h10	L1300-06	1876.75	2266.05	2071.4			-0.900729		182.295	167.341	174.818			-2.38814
S2412	Genipin	a11	L1300-06	1978.41	1358.05	1668.23			-2.02989		230.624	225.098	227.861			-0.548654
S2413	Geniposidic acid	b11	L1300-06	2799.85	2628.08	2713.96			0.898908		253.424	232.194	242.809			-0.0302562
S2443	Tolbutamide	c11	L1300-06	2320.65	2054.91	2187.78			-0.574782		245.009	218.241	231.625			-0.418105
S2446	Levosimendan	d11	L1300-06	1834.18	1462.84	1648.51			-2.08512		193.146	170.129	181.637			-2.15164
S2451	Amantadine hydrochloride (Symmetrel)	e11	L1300-06	2680.85	1969.84	2325.34			-0.189503		233.996	282.295	258.146			0.501596
S2452	Amfebutamone (Bupropion)	f11	L1300-06	2419.59	2088.64	2254.11			-0.388997		240.18	247.202	243.691			0.000318614
S2453	Benserazide	g11	L1300-06	1709.47	2103.66	1906.57			-1.36237		234.01	205.421	219.716			-0.831117
S2454	Bupivacaine hydrochloride (Marcain)	h11	L1300-06	1979.43	1600.06	1789.74			-1.68956		183.783	167.403	175.593			-2.36125
S2455	Bethanechol chloride	a1	L1300-07	3402.48	2466.17	2934.32	2889.98	351.358	0.126203		16.3707	95.0497	55.7102	123.157	10.9237	-6.17432
S2456	Chlorpromazine (Sonazine)	b1	L1300-07	2868.27	2662.22	2765.24			1.04254		110.259	95.4863	102.873			-1.85688
S2457	Clindamycin hydrochloride (Dalacin)	c1	L1300-07	2708.47	1113.38	1910.93			-1.35017		123.939	85.8309	104.885			-1.67268
S2458	Clonidine hydrochloride (Catapres)	d1	L1300-07	2544.93	953.17	1749.05			-1.80353		112.025	110.859	111.442			-1.0724
S2459	Clozapine (Clozaril)	e1	L1300-07	2069	2226.06	2147.53			-0.687504		109.739	96.0554	102.897			-1.85464
S2460	Pramipexole (Mirapex)	f1	L1300-07	1872.75	1654.52	1763.64			-1.76268		123.037	103.887	113.462			-0.887489
S2461	Domperidone (Motilium)	g1	L1300-07	1763.75	1027.16	1395.45			-2.79385		107.927	82.8845	95.4059			-2.54041
S2466	Estriol	h1	L1300-07	1746.82	967.93	1357.38			-2.9005		110.323	91.7109	101.017			-2.02676
S2467	Famciclovir (Famvir)	a2	L1300-07	2310.27	2682.55	2496.41			0.289607		23.8643	81.8631	52.8637			-6.4349
S2468	Fenbendazole	b2	L1300-07	898.31	790.58	844.445			-4.33706		45.7555	43.8845	44.82			-7.17125
S2470	Fluocinolone acetonide (Flucort-N)	c2	L1300-07	5565.09	2508.06	4036.57			4.60316		233.809	222.771	228.29			9.62436
S2471	Gallamine triethiodide (Flaxedil)	d2	L1300-07	2361.74	2271.22	2316.48			-0.214324		138.548	124.203	131.376			0.752395
S2475	Imatinib (Gleevec)	e2	L1300-07	1602.66	884.42	1243.54			-3.21932		113.748	89.0691	101.409			-1.9909
S2476	Itraconazole (Sporanox)	f2	L1300-07	1022.07	1112.5	1067.29			-3.71295		57.4454	50.9313	54.1884			-6.31363
S2479	Lincomycin hydrochloride (Lincocin)	g2	L1300-07	2086.21	2164.05	2125.13			-0.75024		132.784	92.3691	112.577			-0.968543
S2480	Loperamide hydrochloride	h2	L1300-07	1956.87	1771.35	1864.11			-1.48128		107.271	88.0307	97.6509			-2.3349
S2481	Manidipine (Manyper)	a3	L1300-07	2478.09	2351.05	2414.57			0.0603973		21.6318	70.2052	45.9185			-7.07069
S2484	Milrinone (Primacor)	b3	L1300-07	3811.43	2859.89	3335.66			2.6401		108.337	108.771	108.554			-1.33675
S2485	Mitoxantrone Hydrochloride	c3	L1300-07	411.98	316.76	364.37			-5.68161		38.1694	37.2837	37.7266			-7.82062
S2486	Moroxydine	d3	L1300-07	2653.6	2285.7	2469.65			0.21466		120.703	112.794	116.748			-0.586634
S2487	Mycophenolic (Mycophenolate)	e3	L1300-07	692.55	844.24	768.395			-4.55006		51.4389	50.4675	50.9532			-6.60979
S2489	Nateglinide (Starlix)	f3	L1300-07	2343.31	2292.57	2317.94			-0.210235		125.999	111.95	118.975			-0.38283
S2491	Nitrendipine	g3	L1300-07	2064.58	2105.5	2085.04			-0.86252		113.56	108.536	111.048			-1.10845
S2492	Novobiocin sodium (Albamycin)	h3	L1300-07	2091.37	2363.36	2227.36			-0.463909		124.899	122.541	123.72			0.0515794
S2493	Olanzapine (Zyprexa)	a4	L1300-07	2583.29	2912.25	2747.77			0.993593		26.7345	93.3871	60.0608			-5.77605
S2494	Olopatadine hydrochloride (Opatanol)	b4	L1300-07	3436.41	2833.3	3134.85			2.07771		110.98	110.752	110.866			-1.12513
S2495	Oxymetazoline hydrochloride	c4	L1300-07	3267.91	2950.13	3109.02			2.00535		121.512	111.409	116.461			-0.612967
S2496	Ozagrel	d4	L1300-07	2545.95	2414.7	2480.32			0.244558		111.713	105.76	108.737			-1.32006
S2497	Pancuronium (Pavulon)	e4	L1300-07	2594.85	1722.32	2158.59			-0.656542		105.3	109.726	107.513			-1.43211
S2499	Phenoxybenzamine HCl	f4	L1300-07	2616.13	2251.16	2433.65			0.113821		113.105	112.425	112.765			-0.951264
S2500	Propafenone (Rytmonorm)	g4	L1300-07	1915.46	1748.36	1831.91			-1.57146		126.789	131.426	129.108			0.544792
S2502	Quinine hydrochloride dihydrate	h4	L1300-07	1909.95	2697.3	2303.62			-0.250327		137.067	117.257	127.162			0.366693
S2503	Racecadotril (Acetorphan)	a5	L1300-07	2226.63	3485.7	2856.16			1.29718		27.1697	100.83	64.0001			-5.41543
S2504	Ribavirin (Copegus)	b5	L1300-07	2228.6	2443.53	2336.07			-0.159472		113.596	97.2237	105.41			-1.62462
S2505	Rosiglitazone maleate	c5	L1300-07	3084.04	2685.88	2884.96			1.37782		112.14	100.38	106.26			-1.54681
S2506	Roxithromycin (Roxl-150)	d5	L1300-07	1728.39	1874.1	1801.24			-1.65735		78.1317	62.1996	70.1657			-4.85101
S2508	Scopolamine hydrobromide	e5	L1300-07	2289.05	1644.05	1966.55			-1.19438		104.616	105.408	105.012			-1.66104
S2509	Sotalol (Betapace)	f5	L1300-07	2248.18	2287.33	2267.76			-0.350789		115.348	113.217	114.283			-0.81235
S2510	Spectinomycin hydrochloride	g5	L1300-07	2135.37	1362.19	1748.78			-1.80429		111.317	122.831	117.074			-0.556818
S2512	Tenoxicam (Mobiflex)	h5	L1300-07	2246.55	2057.76	2152.15			-0.674551		110.918	111.451	111.185			-1.09596
S2515	Vardenafil (Vivanza)	a6	L1300-07	2506.85	2911.16	2709.01			0.885024		25.0393	79.5607	52.3			-6.4865
S2516	Xylazine HCl	b6	L1300-07	2634.49	1035.04	1834.76			-1.56347		140.981	81.8958	111.438			-1.07274
S2517	Maprotiline hydrochloride	c6	L1300-07	2270.35	2559.06	2414.7			0.0607754		54.8315	53.1365	53.984			-6.33234
S2519	Naphazoline hydrochloride (Naphcon)	d6	L1300-07	2192.22	2632.84	2412.53			0.0546838		101.722	102.615	102.168			-1.92134
S2521	Epinephrine bitartrate (Adrenalinium)	e6	L1300-07	2130.41	2523.5	2326.95			-0.184987		116.992	86.7775	101.885			-1.9473
S2522	L-Adrenaline (Epinephrine)	f6	L1300-07	2199.36	2682.75	2441.06			0.134574		118.728	96.0065	107.367			-1.44543
S2524	Phenytoin sodium (Dilantin)	g6	L1300-07	1870.78	1737.62	1804.2			-1.64907		127.74	113.434	120.587			-0.235233
S2525	Phenytoin (Lepitoin)	h6	L1300-07	1921.03	1632.83	1776.93			-1.72545		117.58	108.897	113.239			-0.90794
S2527	Methacycline hydrochloride (Physiomycine)	a7	L1300-07	2545.89	4873.98	3709.94			3.68834		32.3853	84.9986	58.692			-5.90136
S2528	Ciclopirox (Penlac)	b7	L1300-07	1861.47	3219.34	2540.4			0.412824		82.6441	89.3771	86.0106			-3.40049
S2529	Dopamine hydrochloride (Inotropin)	c7	L1300-07	2943.89	2993.38	2968.64			1.61217		118.948	139.074	129.011			0.535921
S2533	Ritodrine hydrochloride (Yutopar)	d7	L1300-07	2947.7	2734.3	2841			1.2547		103.874	142.809	123.342			0.0169391
S2534	Isoconazole nitrate (Travogen)	e7	L1300-07	874.45	390.68	632.565			-4.93048		101.747	128.963	115.355			-0.714215
S2535	Econazole nitrate (Spectazole)	f7	L1300-07	1801.76	2060.01	1930.89			-1.29426		84.2714	91.8449	88.0582			-3.21305
S2536	Miconazole (Monistat)	g7	L1300-07	1681.88	1948.69	1815.28			-1.61803		94.9644	105.956	100.46			-2.07774
S2537	Secnidazole (Flagentyl)	h7	L1300-07	2305.57	2298.55	2302.06			-0.25471		120.781	125.482	123.131			-0.00232636
S2538	Acetanilide (Antifebrin)	a8	L1300-07	2179.57	1541.85	1860.71			-1.4908		44.0895	104.426	74.2579			-4.47639
S2541	Clomipramine HCl	b8	L1300-07	1977.81	2401.91	2189.86			-0.56895		85.169	90.2924	87.7307			-3.24303
S2542	Phenformin hydrochloride	c8	L1300-07	2382.14	3450.06	2916.1			1.46504		109.329	117.563	113.446			-0.888982
S2543	Ceftiofur HCl	d8	L1300-07	2094.5	2283.32	2188.91			-0.571611		116.717	118.991	117.854			-0.485446
S2545	Scopine	e8	L1300-07	1989.78	3581.3	2785.54			1.09938		122.961	116.394	119.677			-0.318524
S2547	Tiotropium Bromide hydrate	f8	L1300-07	1957.35	1849.34	1903.35			-1.37139		116.75	107.191	111.971			-1.024
S2549	Trospium chloride (Sanctura)	g8	L1300-07	2046.43	2359.75	2203.09			-0.531897		135.777	122.839	129.308			0.563123
S2550	Tolterodine tartrate (Detrol LA)	h8	L1300-07	1990.67	2021.79	2006.23			-1.08324		120.473	103.138	111.805			-1.03913
S2551	Sulbactam sodium (Unasyn)	a9	L1300-07	2870.38	2286.24	2578.31			0.518985		69.82	81.6462	75.7331			-4.34134
S2552	Azelastine hydrochloride (Astelin)	b9	L1300-07	3132.93	3378.53	3255.73			2.41624		109.363	83.0797	96.2216			-2.46574
S2553	5-Aminolevulinic acid hydrochloride	c9	L1300-07	3262.47	2268.09	2765.28			1.04263		140.344	112.964	126.654			0.320193
S2555	Clarithromycin (Biaxin, Klacid)	d9	L1300-07	2422.53	2209.13	2315.83			-0.216145		102.299	86.1567	94.2278			-2.64826
S2556	Rosiglitazone (Avandia)	e9	L1300-07	2679.78	2481.27	2580.52			0.525189		129.722	112.579	121.151			-0.183629
S2557	Terbinafine hydrochloride (Lamisil)	f9	L1300-07	2536.71	2327.38	2432.05			0.10934		127.047	114.997	121.022			-0.195425
S2559	Cortisone acetate (Cortone)	g9	L1300-07	2523.31	2364.51	2443.91			0.14257		122.4	100.537	111.469			-1.06997
S2560	Amiloride hydrochloride dihydrate	h9	L1300-07	2231.18	2095.1	2163.14			-0.643785		127	83.2741	105.137			-1.64959
S2561	Clomifene citrate (Serophene)	a10	L1300-07	2477.07	3043.63	2760.35			1.02883		90.4648	92.3855	91.4252			-2.90482
S2564	Cloxacillin sodium (Cloxacap)	b10	L1300-07	2666.59	3142.98	2904.78			1.43335		115.848	112.604	114.226			-0.81755
S2565	Amoxicillin sodium (Amox)	c10	L1300-07	2907.1	2748.92	2828.01			1.21832		136.969	117.422	127.196			0.369773
S2566	Isoprenaline hydrochloride	d10	L1300-07	2561.25	2790.33	2675.79			0.791998		133.038	115.361	124.199			0.0954702
S2567	Medroxyprogesterone acetate	e10	L1300-07	3457.97	4431.71	3944.84			4.34624		133.362	119.936	126.649			0.319694
S2569	Phenylephrine HCl	f10	L1300-07	2276.67	2670.58	2473.62			0.225793		108.379	98.617	103.498			-1.79961
S2570	Prednisolone acetate (Omnipred)	g10	L1300-07	4367.54	4798.5	4583.02			6.13359		205.624	188.471	197.048			6.76428
S2573	Tetracaine hydrochloride (Pontocaine)	h10	L1300-07	2579.27	2242.25	2410.76			0.0497266		116.902	100.278	108.59			-1.33348
S2574	Tetracycline HCl	a11	L1300-07	2437.7	2852.14	2644.92			0.70554		104.469	117.041	110.755			-1.13531
S2576	Xylometazoline HCl	b11	L1300-07	2696.64	2559.74	2628.19			0.658685		119.004	138.441	128.722			0.509492
S2577	Phenacetin	c11	L1300-07	3003.19	2798.76	2900.98			1.42268		135.596	135.754	135.675			1.146
S2579	Zidovudine (Retrovir)	d11	L1300-07	2472.79	2696.35	2584.57			0.536518		125.858	120.584	123.221			0.0058943
S2581	Quinapril HCl (Accupril)	e11	L1300-07	2392.34	2320.38	2356.36			-0.102632		121.392	128.742	125.067			0.174898
S2583	Thiamphenicol (Thiophenicol)	f11	L1300-07	2709.77	2099.24	2404.51			0.0322081		122.232	122.458	122.345			-0.0743167
S2584	Clobetasol propionate	g11	L1300-07	4860.88	3703.5	4282.19			5.29106		228.279	188.353	208.316			7.79583
S2585	Brompheniramine	h11	L1300-07	1967.75	2070.41	2019.08			-1.04725		114.519	98.0526	106.286			-1.54441
S2586	Dimethyl Fumarate	a1	L1300-08	1588.51	1378.55	1483.53	3505.11	229.3	-8.81632		173.674	25.7447	99.7091	215.399	45.9469	-2.5179
S2589	Miglitol (Glyset)	b1	L1300-08	2850.59	2850.68	2850.63			-2.85423		250.033	135.972	193.002			-0.487443
S2590	Pioglitazone (Actos)	c1	L1300-08	3028.89	3924.26	3476.57			-0.124444		229.901	119.832	174.867			-0.882151
S2593	Tolvaptan (OPC-41061)	d1	L1300-08	3396.16	2471.17	2933.66			-2.49213		195.306	138.591	166.948			-1.05449
S2594	Pramiracetam	e1	L1300-08	3222.89	2735.9	2979.39			-2.2927		192.625	144.601	168.613			-1.01826
S2596	Clindamycin palmitate HCl	f1	L1300-08	2788.44	2881.14	2834.79			-2.92333		222.156	184.699	203.428			-0.260541
S2599	L-Thyroxine	g1	L1300-08	3443.96	3991.65	3717.8			0.927585		285.432	185.369	235.4			0.435318
S2601	Gliclazide (Diamicron)	h1	L1300-08	2908.73	3734.82	3321.77			-0.799543		215.475	132.291	173.883			-0.903558
S2602	Acemetacin (Emflex)	a2	L1300-08	1936.33	4277.46	3106.89			-1.73666		200.733	59.7332	130.233			-1.85356
S2603	Tioxolone	b2	L1300-08	2998.08	3592.42	3295.25			-0.915221		276.115	144.111	210.113			-0.115045
S2604	Dehydroepiandrosterone (DHEA)	c2	L1300-08	3950.7	1705.9	2828.3			-2.95164		235.043	166.941	200.992			-0.313553
S2605	Idebenone	d2	L1300-08	2903.97	2937.31	2920.64			-2.54893		227.954	172.269	200.111			-0.332719
S2606	Mifepristone (Mifeprex)	e2	L1300-08	2908.8	1230.78	2069.79			-6.25958		199.02	150.553	174.786			-0.883904
S2607	Buflomedil HCl	f2	L1300-08	3053.37	3165.66	3109.51			-1.72523		256.383	154.724	205.553			-0.214285
S2608	Fluocinonide (Vanos)	g2	L1300-08	6467.17	6174.04	6320.6			12.2787		448.358	251.11	349.734			2.9237
S2610	Lonidamine	h2	L1300-08	2504.47	3175.31	2839.89			-2.90109		242.323	133.487	187.905			-0.598381
S2613	Clorsulon	a3	L1300-08	2153.73	3644.44	2899.08			-2.64294		157.449	53.1921	105.32			-2.39577
S2614	Arecoline	b3	L1300-08	3868.35	3888.16	3878.25			1.62732		259.875	134.66	197.267			-0.39462
S2615	Noradrenaline bitartrate monohydrate (Levophed)	c3	L1300-08	3458.99	3777.32	3618.15			0.493001		245.731	173.056	209.393			-0.130704
S2680	PCI-32765 (Ibrutinib)	d3	L1300-08	1944.9	1957.98	1951.44			-6.77572		194.671	138.408	166.539			-1.06339
S2721	Nilvadipine (ARC029)	e3	L1300-08	3375.89	3018.91	3197.4			-1.34196		232.727	144.801	188.764			-0.579689
S2807	Dabrafenib (GSK2118436)	f3	L1300-08	2545.2	2280.57	2412.88			-4.76331		247.837	174.035	210.936			-0.0971308
S2830	Clindamycin	g3	L1300-08	2704.26	3190.27	2947.26			-2.43282		262.967	191.623	227.295			0.258913
S2853	Carfilzomib (PR-171)	h3	L1300-08	133.11	147.338	140.224			-14.6746		89.365	45.0934	67.2292			-3.2248
S2900	Cobicistat (GS-9350)	a4	L1300-08	1944.9	3303.97	2624.43			-3.84071		193.643	76.2632	134.953			-1.75084
S3000	Carbazochrome sodium sulfonate	b4	L1300-08	3591.52	3972.41	3781.96			1.20739		263.014	178.493	220.754			0.11654
S3002	Rivaroxaban (Xarelto)	c4	L1300-08	3877.6	4746.18	4311.89			3.51845		287.733	210.422	249.077			0.732984
S3005	Paroxetine HCl	d4	L1300-08	2578.66	2455.74	2517.2			-4.30838		216.439	149.06	182.749			-0.710592
S3007	Zanamivir	e4	L1300-08	3308.84	3466.42	3387.63			-0.512342		285.99	202.005	243.997			0.622423
S3008	Zaltoprofen	f4	L1300-08	3265.94	3990.16	3628.05			0.536154		239.746	165.814	202.78			-0.274638
S3012	Pazopanib	g4	L1300-08	1828.69	1966.14	1897.41			-7.01132		173.035	119.053	146.044			-1.50946
S3015	Amoxicillin (Amoxycillin)	h4	L1300-08	3626.54	4412.71	4019.62			2.24385		233.17	174.992	204.081			-0.246318
S3017	Aspirin (Acetylsalicylic acid)	a5	L1300-08	2454.29	4010.15	3232.22			-1.1901		209.329	69.6128	139.471			-1.65252
S3018	Niflumic acid	b5	L1300-08	3758.73	4216.87	3987.8			2.10506		255.288	173.169	214.228			-0.0254775
S3019	Ciclopirox ethanolamine	c5	L1300-08	1867.24	1820.41	1843.82			-7.24504		167.698	136.908	152.303			-1.37324
S3021	Rimonabant (SR141716)	d5	L1300-08	2645.23	2350.47	2497.85			-4.39277		200.785	138.697	169.741			-0.99371
S3022	Cabazitaxel (Jevtana)	e5	L1300-08	1065.39	926.078	995.734			-10.9436		106.134	56.7424	81.4381			-2.91555
S3023	Bufexamac	f5	L1300-08	3102.53	3064.06	3083.29			-1.83958		257.979	174.184	216.082			0.0148593
S3024	Lamotrigine	g5	L1300-08	3671.62	3251.95	3461.78			-0.188945		273.126	186.397	229.761			0.312584
S3025	PMSF (Phenylmethylsulfonyl Fluoride)	h5	L1300-08	3299.39	2913.85	3106.62			-1.73786		255.074	154.851	204.963			-0.227138
S3027	Fenoprofen calcium hydrate	a6	L1300-08	2182.63	3833.14	3007.88			-2.16845		240.913	56.0401	148.477			-1.45651
S3031	Linagliptin (BI-1356)	b6	L1300-08	3485.71	4424.2	3954.95			1.96182		254.137	162.415	208.276			-0.155027
S3032	Bindarit	c6	L1300-08	3677.95	3829.81	3753.88			1.08491		275.365	179.284	227.324			0.25955
S3033	Vildagliptin (LAF-237)	d6	L1300-08	2980.81	3750.52	3365.66			-0.608134		303.143	147.412	225.278			0.21501
S3035	Daunorubicin HCl (Daunomycin HCl)	e6	L1300-08	853.64	1183.32	1018.48			-10.8445		132.598	73.8357	103.217			-2.44156
S3036	Pravastatin sodium	f6	L1300-08	2889.42	3715.98	3302.7			-0.882731		270.489	176.884	223.686			0.180364
S3037	Bepotastine Besilate	g6	L1300-08	3190.52	3528.98	3359.75			-0.63393		262.08	146.135	204.107			-0.245749
S3038	Fosaprepitant dimeglumine	h6	L1300-08	3379.77	3634.92	3507.34			0.00974707		217.021	161.482	189.251			-0.569078
S3043	Rofecoxib (Vioxx)	a7	L1300-08	2846.85	3811.04	3328.94			-0.768274		233.058	57.946	145.502			-1.52125
S3045	Cinepazide maleate	b7	L1300-08	3859.85	4192.12	4025.98			2.27159		285.537	169	227.269			0.258336
S3046	Azilsartan (TAK-536)	c7	L1300-08	3383.51	3978.87	3681.19			0.767903		260.389	182.071	221.23			0.126915
S3047	Otilonium Bromide	d7	L1300-08	3908.47	2963.63	3436.05			-0.301178		259.959	178.723	219.341			0.0857944
S3048	Solifenacin succinate	e7	L1300-08	2556.9	2832.8	2694.85			-3.53363		181.644	128.045	154.844			-1.31793
S3053	Azelnidipine	f7	L1300-08	2979.79	2679.73	2829.76			-2.94527		255.369	169.605	212.487			-0.0633647
S3054	Alverine Citrate	g7	L1300-08	3488.98	3003.48	3246.23			-1.129		241.544	179.342	210.443			-0.107853
S3057	Azilsartan Medoxomil (TAK-491)	h7	L1300-08	2932.67	3371.08	3151.87			-1.54049		222.277	150.488	186.382			-0.631525
S3060	Medetomidine HCl	a8	L1300-08	3340.67	3997.98	3669.32			0.716159		259.541	82.1936	170.867			-0.969194
S3062	Diclofenac Potassium	b8	L1300-08	3819.73	4203.54	4011.63			2.20901		281.582	198.587	240.085			0.537265
S3063	Diclofenac Diethylamine	c8	L1300-08	4124.3	3981.45	4052.87			2.38886		260.558	180.549	220.554			0.112196
S3066	Naloxone HCl	d8	L1300-08	3874.67	2763.57	3319.12			-0.811122		264.813	169.327	217.07			0.03637
S3073	Caspofungin acetate	e8	L1300-08	3176.65	3671.78	3424.21			-0.352791		244.036	156.518	200.277			-0.329122
S3075	Dexmedetomidine	f8	L1300-08	3587.37	3338.85	3463.11			-0.183166		280.968	225.767	253.367			0.826356
S3078	Beclomethasone dipropionate	g8	L1300-08	6127.72	6833.92	6480.82			12.9774		455.192	291.763	373.477			3.44046
S3079	Atovaquone (Atavaquone)	h8	L1300-08	3047.25	3338.58	3192.91			-1.36151		238.879	198.34	218.609			0.0698771
S3080	Etravirine (TMC125)	a9	L1300-08	2899.01	3341.16	3120.08			-1.67913		213.8	89.9754	151.888			-1.38228
S3081	Ulipristal	b9	L1300-08	3104.16	3176.81	3140.48			-1.59017		203.769	146.375	175.072			-0.877688
S3083	Indacaterol Maleate	c9	L1300-08	3687.33	4268.75	3978.04			2.0625		215.739	163.499	189.619			-0.561078
S3100	2-Thiouracil	d9	L1300-08	3705.35	3691.09	3698.22			0.842173		255.938	179.78	217.859			0.0535452
S3104	Moguisteine	e9	L1300-08	3547.52	3719.86	3633.69			0.560751		258.284	173.237	215.76			0.00786533
S3105	Nadifloxacin	f9	L1300-08	3732.42	3371.9	3552.16			0.20519		265.842	165.026	215.434			0.000769094
S3106	Pidotimod	g9	L1300-08	3602.94	3998.59	3800.76			1.28938		285.67	161.06	223.365			0.173379
S3113	Pyridoxine hydrochloride	h9	L1300-08	3735.54	3282.82	3509.18			0.0177497		241.709	144.637	193.173			-0.483736
S3114	Vitamin C (Ascorbic acid)	a10	L1300-08	3054.18	3238.96	3146.57			-1.56363		284.856	124.445	204.651			-0.233923
S3116	Sulfathiazole	b10	L1300-08	3463.75	2967.44	3215.59			-1.2626		283.092	209.363	246.228			0.670966
S3117	Oxybutynin chloride	c10	L1300-08	3880.11	3345.24	3612.67			0.469102		234.255	174.46	204.357			-0.24031
S3121	Ornidazole	d10	L1300-08	3350.73	3150.83	3250.78			-1.10916		276.462	183.293	229.877			0.315114
S3124	Dexamethasone acetate	e10	L1300-08	7007.77	7378.39	7193.08			16.0836		467.39	317.852	392.621			3.8571
S3129	Trimethoprim	f10	L1300-08	3748.87	3924.33	3836.6			1.44566		291.962	194.294	243.128			0.603502
S3130	Biotin (Vitamin B7)	g10	L1300-08	3034.87	3530.75	3282.81			-0.969473		285.907	182.311	234.109			0.407213
S3132	Sulfamerazine	h10	L1300-08	3617.22	3797.65	3707.43			0.88236		244.982	150.084	197.533			-0.388832
S3133	Sulfamethazine	a11	L1300-08	3614.3	3482.74	3548.52			0.189316		244.843	113.359	179.101			-0.789992
S3137	Sodium salicylate	b11	L1300-08	4191.76	3544.82	3868.29			1.58387		307.27	166.772	237.021			0.470594
S3138	Methylthiouracil	c11	L1300-08	4156.6	3292.14	3724.37			0.956216		231.658	161.345	196.501			-0.41129
S3139	Methenamine (Mandelamine)	d11	L1300-08	3588.53	3122.82	3355.67			-0.651701		251.38	154.745	203.063			-0.268488
S3140	Milnacipran HCl	e11	L1300-08	3813.68	3339.4	3576.54			0.311514		254.246	184.344	219.295			0.0848019
S3144	Darifenacin HBr	f11	L1300-08	3636.06	2986.07	3311.06			-0.84625		183.598	96.6951	140.147			-1.63781
S3146	Tripelennamine HCl	g11	L1300-08	3701.07	3119.42	3410.24			-0.413716		257.282	139.145	198.214			-0.374025
S3147	Entacapone	h11	L1300-08	3401.8	3141.79	3271.79			-1.01751		240.753	150.491	195.622			-0.430434
S3149	Estradiol valerate	a1	L1300-09	2419.29	2422.77	2421.03	3341.57	807.885	-1.13945		78.2517	112.395	95.3232	149.747	21.5989	-2.51976
S3150	Articaine HCl	b1	L1300-09	2943.09	2670.16	2806.62			-0.662157		127.204	118.496	122.85			-1.24529
S3151	Gliquidone	c1	L1300-09	2498.17	2890.27	2694.22			-0.801292		162.317	130.657	146.487			-0.150936
S3154	Butenafine HCl	d1	L1300-09	1633.07	2320.64	1976.86			-1.68925		147.422	126.352	136.887			-0.595398
S3155	Mepivacaine HCl	e1	L1300-09	1987.49	2540.07	2263.78			-1.33409		141.651	123.628	132.64			-0.792059
S3160	Ethynodiol diacetate	f1	L1300-09	1949.68	2022.66	1986.17			-1.67772		107.163	93.0521	100.107			-2.29826
S3161	Sertaconazole nitrate	g1	L1300-09	1869.03	1673.28	1771.16			-1.94386		107.411	80.2205	93.8156			-2.58956
S3162	Tylosin tartrate	h1	L1300-09	1721.88	1772.29	1747.09			-1.97366		96.3295	74.9423	85.6359			-2.96827
S3163	Benztropine mesylate	a2	L1300-09	2659.19	2672.13	2665.66			-0.836643		57.3226	84.6072	70.9649			-3.64752
S3167	Altrenogest	b2	L1300-09	3891.62	2012.67	2952.15			-0.482032		113.364	121.615	117.489			-1.4935
S3170	Ampicillin sodium	c2	L1300-09	3080.86	2089.71	2585.28			-0.936132		190.59	144.787	167.689			0.830676
S3172	Anagrelide HCl	d2	L1300-09	2723.45	2074.61	2399.03			-1.16668		134.128	109.538	121.833			-1.29239
S3173	Antipyrine	e2	L1300-09	2389.16	2583.93	2486.55			-1.05835		147.353	150.445	148.899			-0.0392816
S3175	Atomoxetine HCl	f2	L1300-09	3297.98	1860.21	2579.09			-0.943794		167.027	145.735	156.381			0.307142
S3176	Betahistine 2HCl	g2	L1300-09	3021.29	2576.59	2798.94			-0.671669		179.762	179.754	179.758			1.38947
S3178	Brinzolamide	h2	L1300-09	2498.17	1940.86	2219.51			-1.38888		122.969	110.888	116.928			-1.51946
S3179	Carbenicillin disodium	a3	L1300-09	3018.23	2943.86	2981.05			-0.44626		85.5868	134.362	109.974			-1.84142
S3181	Flumequine	b3	L1300-09	3234.54	2305.54	2770.04			-0.707442		127.295	135.968	131.631			-0.838735
S3183	Amitriptyline HCl	c3	L1300-09	2914.87	2501.79	2708.33			-0.783826		145.659	127.402	136.531			-0.611897
S3185	Adrenalone HCl	d3	L1300-09	2853.2	2252.03	2552.61			-0.97657		147.298	182.43	164.864			0.699877
S3186	Azatadine dimaleate	e3	L1300-09	2886.72	2193.61	2540.16			-0.991981		146.194	131.273	138.733			-0.509924
S3188	(+,-)-Octopamine HCl	f3	L1300-09	2965.46	1982.68	2474.07			-1.07379		168.622	155.175	161.899			0.562595
S3189	Ropinirole HCl	g3	L1300-09	2977.98	1905.5	2441.74			-1.11381		164.487	164.975	164.731			0.693724
S3195	Azlocillin sodium salt	h3	L1300-09	2628.66	1933.65	2281.15			-1.31258		175.192	123.767	149.479			-0.0123959
S3196	Azacyclonol	a4	L1300-09	3911.21	2912.03	3411.62			0.0867064		77.5962	98.9137	88.2549			-2.84701
S3199	Reboxetine mesylate	b4	L1300-09	2010	2717.49	2363.75			-1.21035		29.3155	111.455	70.3852			-3.67435
S3200	Triflusal	c4	L1300-09	3978.39	4870.16	4424.27			1.34017		180.209	133.105	156.657			0.319922
S3201	Trifluoperazine 2HCl	d4	L1300-09	2693.94	2215.58	2454.76			-1.0977		69.7347	73.1138	71.4242			-3.62625
S3202	Catharanthine	e4	L1300-09	3079.16	2094.33	2586.74			-0.934324		161.303	133.046	147.175			-0.119107
S3204	Meptazinol HCl	f4	L1300-09	2906.85	4131.14	3518.99			0.219615		136.792	144.264	140.528			-0.426855
S3208	Fexofenadine HCl	g4	L1300-09	3040.47	2145.06	2592.76			-0.926873		136.721	144.281	140.501			-0.428082
S3209	Amidopyrine	h4	L1300-09	4650.71	2043.4	3347.06			0.00678779		121.867	129.145	125.506			-1.12233
S3212	Moclobemide	a5	L1300-09	3913.79	3255.91	3584.85			0.301131		105.36	134.188	119.774			-1.38772
S4000	Pergolide mesylate	b5	L1300-09	3497.97	2112.35	2805.16			-0.66397		125.607	122.461	124.034			-1.19048
S4003	Lithocholic acid	c5	L1300-09	3766.91	2619.97	3193.44			-0.183357		180.751	149.789	165.27			0.718691
S4004	Ethambutol HCl	d5	L1300-09	4026.54	2781.88	3404.21			0.0775343		164.602	120.568	142.585			-0.331602
S4007	Pentamidine	e5	L1300-09	1608.8	1494.64	1551.72			-2.21548		122.071	114.586	118.329			-1.45464
S4009	Mirabegron (YM178)	f5	L1300-09	3321.51	2270.05	2795.78			-0.675581		175.305	155.28	165.292			0.71973
S4010	Acebutolol HCl	g5	L1300-09	3015.99	2057	2536.49			-0.996524		158.545	138.596	148.571			-0.0544583
S4011	Ampiroxicam	h5	L1300-09	2962.68	2334.99	2648.84			-0.857469		133.251	123.889	128.57			-0.980472
S4012	Desloratadine	a6	L1300-09	2883.86	2140.98	2512.42			-1.02632		53.8975	102.085	77.9913			-3.3222
S4014	Hyoscyamine (Daturine)	b6	L1300-09	3203.46	2758.35	2980.9			-0.446433		148.636	170.335	159.486			0.450878
S4015	Cyclamic acid	c6	L1300-09	3154.37	2769.78	2962.07			-0.469741		84.5913	134.056	109.324			-1.87155
S4016	Ouabain	d6	L1300-09	230.03	161.23	195.63			-3.89405		27.1007	26.7507	26.9257			-5.68647
S4017	Allylthiourea	e6	L1300-09	2592.69	2818.06	2705.38			-0.787484		153.483	139.085	146.284			-0.160334
S4019	Avanafil	f6	L1300-09	2883.32	2485.33	2684.32			-0.81354		150.462	140.893	145.678			-0.188417
S4020	Sodium Picosulfate	g6	L1300-09	2851.56	1960.99	2406.28			-1.15771		141.615	141.068	141.341			-0.38917
S4021	Tolcapone	h6	L1300-09	2552.64	2225.3	2388.97			-1.17913		123.575	127.186	125.38			-1.12814
S4022	Probenecid (Benemid)	a7	L1300-09	4160.7	2389.73	3275.22			-0.0821358		76.345	140.978	108.661			-1.90222
S4023	Procaine (Novocaine) HCl	b7	L1300-09	3837.77	2901.7	3369.73			0.0348611		152.742	156.136	154.439			0.217211
S4024	Homatropine Methylbromide	c7	L1300-09	3935.48	2480.17	3207.82			-0.165551		169.119	159.165	164.142			0.666475
S4025	Homatropine Bromide	d7	L1300-09	3560.26	2089.64	2824.95			-0.639474		153.832	132.356	143.094			-0.308022
S4026	Hydroxyzine 2HCl	e7	L1300-09	2791.93	2298.88	2545.4			-0.985495		133.353	139.746	136.55			-0.611031
S4027	Flavoxate HCl	f7	L1300-09	2891.82	2113.99	2502.9			-1.0381		158.998	152.579	155.788			0.279689
S4031	Aclidinium Bromide	g7	L1300-09	3014.29	2092.57	2553.43			-0.975562		167.348	144.669	156.008			0.289888
S4034	Diphemanil methylsulfate	h7	L1300-09	2971.24	2233.46	2602.35			-0.915008		142.338	108.117	125.227			-1.13524
S4035	Vitamin D2	a8	L1300-09	3637.58	3113.38	3375.48			0.0419723		85.4019	129.219	107.311			-1.96476
S4037	Doxapram HCl	b8	L1300-09	3571.68	3042.25	3306.97			-0.0428356		193.728	152.621	173.175			1.08466
S4038	Dibucaine HCL	c8	L1300-09	3320.36	2660.16	2990.26			-0.434853		182.409	154.07	168.239			0.856158
S4039	Methazolamide	d8	L1300-09	2956.22	2633.71	2794.97			-0.67659		178.313	158.221	168.267			0.857436
S4040	norethindrone	e8	L1300-09	3069.03	2493.63	2781.33			-0.693467		171.869	163.244	167.556			0.82455
S4041	olsalazine sodium	f8	L1300-09	2998.58	2602.5	2800.54			-0.669689		156.518	142.37	149.444			-0.0140488
S4042	nafcillin sodium monohydrate	g8	L1300-09	2790.77	2281.67	2536.22			-0.996864		166.949	138.958	152.953			0.14845
S4043	tetrahydrozoline hydrochloride	h8	L1300-09	2649.33	2421.69	2535.51			-0.997743		116.523	126.158	121.341			-1.31518
S4044	toltrazuril	a9	L1300-09	3597.52	2557.96	3077.74			-0.32657		94.2698	127.908	111.089			-1.78982
S4045	Pheniramine Maleate	b9	L1300-09	3833.76	2881.84	3357.8			0.020088		164.334	141.19	152.762			0.139589
S4046	Estradiol Cypionate	c9	L1300-09	4023	2966.71	3494.85			0.189735		194.948	160.89	177.919			1.30432
S4047	Bisacodyl	d9	L1300-09	2999.74	2277.25	2638.49			-0.870268		140.439	110.353	125.396			-1.12742
S4048	Carbimazole	e9	L1300-09	3213.6	2707.42	2960.51			-0.471678		148.615	146.072	147.344			-0.111283
S4049	Bextra (valdecoxib)	f9	L1300-09	2613.02	2001.04	2307.03			-1.28056		143.707	140.174	141.941			-0.361435
S4050	valganciclovir hydrochloride	g9	L1300-09	3210.2	2345.93	2778.06			-0.697508		158.535	141.114	149.825			0.00359799
S4051	Nabumetone	h9	L1300-09	2906.44	2073.32	2489.88			-1.05422		141.248	119.336	130.292			-0.900755
S4053	Sertraline HCl	a10	L1300-09	3731.08	2695.59	3213.34			-0.158731		85.4515	133.137	109.294			-1.87292
S4054	Spironolactone	b10	L1300-09	2270.71	1833.89	2052.3			-1.59586		129.26	101.889	115.574			-1.58216
S4056	Retapamulin	c10	L1300-09	3247.66	2231.69	2739.68			-0.745027		135.626	92.7454	114.186			-1.64645
S4057	Methyclothiazide	d10	L1300-09	2986.2	2932.84	2959.52			-0.472903		186.138	156.303	171.22			0.994184
S4058	Ropivacaine HCl	e10	L1300-09	3148.79	2292.21	2720.5			-0.768762		172.651	156.264	164.457			0.681066
S4059	Sodium Nitroprusside	f10	L1300-09	3167.15	2386.73	2776.94			-0.698901		184.392	141.646	163.019			0.614465
S4060	Erythromycin Ethylsuccinate	g10	L1300-09	2760.44	1959.97	2360.2			-1.21474		133.763	124.323	129.043			-0.958575
S4062	Ronidazole	h10	L1300-09	2669.46	2273.31	2471.39			-1.07712		145.7	129.406	137.553			-0.564577
S4063	Vitamin D3 (Cholecalciferol)	a11	L1300-09	4138.53	2538.51	3338.52			-0.00377684		122.384	146.682	134.533			-0.704411
S4064	Escitalopram oxalate	b11	L1300-09	3606.57	2163.29	2884.93			-0.565231		151.344	144.034	147.689			-0.0952914
S4065	Guanabenz acetate	c11	L1300-09	3696.4	2553.61	3125.01			-0.268066		117.422	148.874	133.148			-0.768509
S4068	tinidazole	d11	L1300-09	3648.25	2342.47	2995.36			-0.42854		171.142	153.82	162.481			0.589545
S4070	Guanidine HCl	e11	L1300-09	3762.08	2607.94	3185.01			-0.193792		175.256	152.52	163.888			0.654715
S4072	Decamethonium bromide	f11	L1300-09	3491.44	957.51	2224.47			-1.38274		132.977	164.166	148.572			-0.0544097
S4073	Aminosalicylate sodium	g11	L1300-09	3019.59	1848.85	2434.22			-1.12312		177.998	144.839	161.418			0.540353
S4074	Sodium nitrite	h11	L1300-09	2729.91	1949.09	2339.5			-1.24036		145.614	129.235	137.425			-0.570513
S4075	Pyrithione zinc	a1	L1300-10	59.8375	50.17	55.0037	3909.26	341.147	-11.2979		29.6174	13.2073	21.4123	135.088	19.634	-5.78971
S4076	Propranolol HCl	b1	L1300-10	3280.25	3286.08	3283.16			-1.83526		116.463	105.104	110.783			-1.23786
S4077	Mequinol	c1	L1300-10	3715.86	4270.59	3993.22			0.246125		119.677	118.039	118.858			-0.826604
S4078	Mefenamic acid	d1	L1300-10	3503.63	3978.46	3741.04			-0.493086		145.319	120.332	132.825			-0.115226
S4079	Ticagrelor	e1	L1300-10	3955.63	3982.4	3969.01			0.175159		150.848	123	136.924			0.0935443
S4080	triamterene	f1	L1300-10	4208.32	3709.72	3959.02			0.145861		139.496	122.347	130.921			-0.212201
S4081	sulfacetamide sodium	g1	L1300-10	3259.92	3445.07	3352.49			-1.63204		145.913	110.489	128.201			-0.350754
S4082	Spiramycin	h1	L1300-10	2911.42	3584.4	3247.91			-1.9386		130.863	104.998	117.931			-0.873843
S4084	Lomerizine HCl	a2	L1300-10	2269.37	4356.67	3313.02			-1.74775		89.0895	77.4157	83.2526			-2.64006
S4085	Levobetaxolol HCl	b2	L1300-10	4404.91	3153.14	3779.02			-0.381756		104.804	121.177	112.99			-1.12546
S4086	Loxapine Succinate	c2	L1300-10	7687.2	8945.04	8316.12			12.9178		206.451	160.261	183.356			2.45839
S4088	Flumethasone	d2	L1300-10	9641.59	8987.2	9314.39			15.844		252.712	238.912	245.812			5.6394
S4089	Halobetasol Propionate	e2	L1300-10	7581.46	4586.17	6083.81			6.37424		225.189	173.206	199.197			3.26524
S4090	Fenspiride HCl	f2	L1300-10	5687.59	7790.33	6738.96			8.29465		258.97	216.528	237.749			5.22875
S4092	Pramoxine HCl	g2	L1300-10	4113.53	4161.04	4137.28			0.668406		182.464	140.522	161.493			1.34488
S4095	Difluprednate	h2	L1300-10	6639.32	8728.73	7684.02			11.0649		255.83	200.736	228.283			4.74661
S4096	Droperidol	a3	L1300-10	3215.86	4888.5	4052.18			0.418939		109.063	106.006	107.534			-1.40334
S4097	Dydrogesterone	b3	L1300-10	4650.32	4076.24	4363.28			1.33086		166.982	123.979	145.48			0.529326
S4099	Dexlansoprazole	c3	L1300-10	5279.79	4846.68	5063.23			3.38263		138.245	122.673	130.459			-0.235752
S4100	Esmolol HCl	d3	L1300-10	4653.31	5402.24	5027.77			3.27868		128.366	212.247	170.306			1.79377
S4101	Voglibose	e3	L1300-10	7520.05	7660.52	7590.28			10.7901		209.605	191.879	200.742			3.34391
S4102	Eprosartan Mesylate	f3	L1300-10	4994.6	5387.83	5191.21			3.75777		140.249	120.395	130.322			-0.242711
S4104	Diminazene Aceturate	g3	L1300-10	4283.93	3846.61	4065.27			0.45731		175.301	120.498	147.899			0.652536
S4105	Closantel Sodium	h3	L1300-10	6258.99	3963.16	5111.07			3.52286		198.044	168.455	183.249			2.45297
S4106	Closantel	a4	L1300-10	3891.64	5647.45	4769.54			2.52174		138.502	125.467	131.984			-0.15805
S4107	Clofazimine	b4	L1300-10	3939.85	4245.09	4092.47			0.53704		106.513	86.1781	96.3456			-1.97321
S4111	Dicloxacillin Sodium	c4	L1300-10	4219.13	4097.12	4158.12			0.729494		156.009	118.613	137.311			0.113237
S4114	Triclabendazole	d4	L1300-10	4260.34	3796.22	4028.28			0.348881		150.647	137.583	144.115			0.459799
S4116	Isovaleramide	e4	L1300-10	3469.43	3675.79	3572.61			-0.986817		164.476	148.1	156.288			1.07978
S4120	Sulconazole Nitrate	f4	L1300-10	3032.19	3525.17	3278.68			-1.84841		124.791	110.331	117.561			-0.892668
S4122	Tilmicosin	g4	L1300-10	3047.22	4612.49	3829.85			-0.232759		142.008	139.685	140.847			0.29333
S4128	Troxipide	h4	L1300-10	3546	3491.92	3518.96			-1.14408		168.01	126.821	147.416			0.627895
S4132	Deoxyarbutin	a5	L1300-10	3415.3	4755.63	4085.46			0.516507		110.156	97.7313	103.944			-1.58623
S4135	Clorprenaline HCL	b5	L1300-10	5009.9	5401.02	5205.46			3.79953		152.381	119.922	136.151			0.0541866
S4136	Carprofen	c5	L1300-10	4255.58	3645.53	3950.55			0.121047		149.304	110.809	130.056			-0.256254
S4138	Dropropizine	d5	L1300-10	3940.4	4247.81	4094.1			0.541833		157.349	124.501	140.925			0.297298
S4144	Amprolium HCl	e5	L1300-10	4911.64	3708.29	4309.96			1.17458		171.11	141.843	156.476			1.08937
S4146	Bacitracin	f5	L1300-10	4346.63	4328.59	4337.61			1.25562		158.994	137.347	148.17			0.666321
S4147	Azithromycin Dihydrate	g5	L1300-10	3922.65	3706.59	3814.62			-0.277417		142.058	110.523	126.29			-0.448057
S4148	Ampicillin Trihydrate	h5	L1300-10	3846.15	3441.19	3643.67			-0.77852		155.033	123.802	139.417			0.220531
S4149	Amfenac Sodium (monohydrate)	a6	L1300-10	4172.96	4405.63	4289.29			1.11399		103.436	96.6127	100.024			-1.78584
S4151	Penfluridol	b6	L1300-10	3601.62	4165.87	3883.74			-0.0747917		126.918	75.9911	101.454			-1.713
S4152	Ethamsylate	c6	L1300-10	3966.99	4986.15	4476.57			1.66295		150.615	116.541	133.578			-0.076887
S4155	Chlorzoxazone	d6	L1300-10	7527.87	7153.04	7340.45			10.0578		252.641	236.606	244.624			5.57889
S4159	Bezafibrate	e6	L1300-10	5924.16	6550.22	6237.19			6.82382		211.687	178.959	195.323			3.06791
S4160	Penicillin G Sodium	f6	L1300-10	3962.23	4444.05	4203.14			0.861446		173.076	140.089	156.583			1.09479
S4161	Benzoic acid	g6	L1300-10	4083.81	3569.78	3826.79			-0.241728		159.28	137.06	148.17			0.666321
S4162	Benzethonium chloride	h6	L1300-10	3071.9	3055.7	3063.8			-2.47828		134.711	100.075	117.393			-0.901222
S4164	Doxofylline	a7	L1300-10	3880.83	4926.45	4403.64			1.44917		128.961	98.6038	113.783			-1.08511
S4165	Benzydamine Hydrochloride	b7	L1300-10	4186.69	4684.3	4435.49			1.54254		161.775	110.304	136.04			0.0484898
S4166	Chlorpropamide	c7	L1300-10	4588.71	4581.28	4584.99			1.98077		173.203	135.817	154.51			0.989245
S4167	Cyromazine	d7	L1300-10	4494.05	2081.94	3287.99			-1.8211		173.636	157.318	165.477			1.5478
S4169	Teriflunomide	e7	L1300-10	3616.85	3428.2	3522.52			-1.13363		154.187	124.921	139.554			0.22749
S4170	Coumarin	f7	L1300-10	4441.63	3906.17	4173.9			0.775735		170.758	130.668	150.713			0.795833
S4171	Choline Chloride	g7	L1300-10	3563.47	3115.88	3339.67			-1.66962		170.771	153.68	162.226			1.3822
S4172	Cetylpyridinium Chloride	h7	L1300-10	2840.5	1875.63	2358.06			-4.54699		76.5965	74.0367	75.3166			-3.04426
S4173	1-Hexadecanol	a8	L1300-10	2829.75	3221.62	3025.68			-2.59001		122.123	95.2398	108.681			-1.34493
S4175	Sulfaguanidine	b8	L1300-10	4000.31	4954.39	4477.35			1.66523		165.131	146.066	155.598			1.04464
S4176	Trometamol	c8	L1300-10	4448.56	4795.68	4622.12			2.08959		153.238	148.569	150.903			0.805531
S4177	Uracil	d8	L1300-10	4034.85	4732.51	4383.68			1.39066		164.782	161.045	162.914			1.41723
S4178	Climbazole	e8	L1300-10	3984.87	3306.41	3645.64			-0.772745		147.625	140.579	144.102			0.459106
S4179	Mezlocillin Sodium	f8	L1300-10	3574.49	3797.31	3685.9			-0.654731		161.401	147.314	154.358			0.98147
S4181	Nicardipine HCl	g8	L1300-10	3626.1	4160.63	3893.36			-0.0465928		153.745	139.108	146.426			0.577503
S4182	Nifuroxazide	h8	L1300-10	4488.95	3721.55	4105.25			0.574502		135.209	113.15	124.18			-0.555561
S4184	Penciclovir	a9	L1300-10	4228.51	4561.9	4395.2			1.42444		120.258	115.123	117.691			-0.886069
S4185	Tiratricol	b9	L1300-10	5050.5	5119.16	5084.83			3.44593		171.217	167.462	169.34			1.74452
S4186	Domiphen Bromide	c9	L1300-10	4120.05	3796.29	3958.17			0.143369		130.632	143.886	137.259			0.110586
S4187	Salicylanilide	d9	L1300-10	4283.87	4246.65	4265.26			1.04354		156.412	136.934	146.673			0.590055
S4188	Sasapyrine	e9	L1300-10	3749.59	1244.93	2497.26			-4.13897		154.558	149.231	151.894			0.856007
S4189	Cyclandelate	f9	L1300-10	4506.09	4093.31	4299.7			1.14449		148.106	147.366	147.736			0.644206
S4190	Cinchophen	g9	L1300-10	3840.23	4398.43	4119.33			0.615775		164.314	131.95	148.132			0.664362
S4191	Betamipron	h9	L1300-10	4578.24	4193.13	4385.68			1.39654		150.328	126.99	138.659			0.181914
S4192	Chlorquinaldol	a10	L1300-10	3606.18	3118.6	3362.39			-1.60303		153.988	93.6493	123.819			-0.57395
S4194	Azaguanine-8	b10	L1300-10	4034.1	4097.59	4065.84			0.458995		166.494	126.238	146.366			0.574419
S4195	Broxyquinoline	c10	L1300-10	4136.51	4577.4	4356.95			1.31232		147.28	111.922	129.601			-0.279441
S4196	Ethacridine lactate monohydrate	d10	L1300-10	3909.32	4123.43	4016.37			0.313984		175.63	155.076	165.353			1.54148
S4197	Bemegride	e10	L1300-10	4076.47	3131.59	3604.03			-0.894716		169.993	168.624	169.309			1.74295
S4198	Aminothiazole	f10	L1300-10	4426.87	3140.15	3783.51			-0.368609		166.535	143.875	155.205			1.02461
S4199	Antazoline HCl	g10	L1300-10	4160.85	3771.6	3966.22			0.166981		155.029	133.099	144.064			0.457201
S4200	Tolperisone HCl	h10	L1300-10	3917.01	4311.93	4114.47			0.601529		145.154	114.199	129.677			-0.275598
S4201	Florfenicol	a11	L1300-10	4034.71	3136.01	3585.36			-0.949443		128.922	114.996	121.959			-0.668658
S4203	Furaltadone HCl	b11	L1300-10	4092.45	4005.93	4049.19			0.410175		157.263	138.88	148.072			0.661299
S4204	Isosorbide	c11	L1300-10	4582.45	4815.61	4699.03			2.31504		162.139	138.77	150.454			0.782654
S4205	Dibenzothiophene	d11	L1300-10	4052.19	1818.37	2935.28			-2.85501		136.077	127.719	131.898			-0.162465
S4206	Cysteamine HCl	e11	L1300-10	4044.64	3897.13	3970.88			0.18064		165.593	142.203	153.898			0.958057
S4207	Clofibric acid	f11	L1300-10	4155.41	3985.94	4070.67			0.473153		190.184	167.735	178.959			2.23448
S4208	Chromocarb	g11	L1300-10	3773.19	4309.96	4041.57			0.387853		149.428	121.569	135.498			0.0209178
S4209	Chlorocresol	h11	L1300-10	3856.28	4036.19	3946.23			0.108384		159.467	115.893	137.68			0.132026
S4210	Benzocaine	a1	L1300-11	2861.7	1530.94	2196.32	3213.85	461.563	-2.20454		81.6108	143.952	112.782	145.937	27.0004	-1.22794
S4211	Montelukast Sodium	b1	L1300-11	3358.91	2403.58	2881.24			-0.720609		87.7165	131.658	109.687			-1.34254
S4213	Dirithromycin	c1	L1300-11	3542.92	3573.79	3558.35			0.746386		134.809	132.626	133.717			-0.452561
S4214	Sucralose	d1	L1300-11	3436.23	2610.57	3023.4			-0.412623		146.301	118.83	132.566			-0.495211
S4216	Valnemulin HCl	e1	L1300-11	2656.34	2564.4	2610.37			-1.30747		114.233	64.6033	89.4179			-2.09325
S4217	Liothyronine Sodium	f1	L1300-11	3993.62	3585.63	3789.62			1.24744		157.791	168.867	163.329			0.644147
S4219	Azaperone	g1	L1300-11	3295.81	2946.7	3121.25			-0.200615		125.856	162.482	144.169			-0.0654582
S4220	Bosentan	h1	L1300-11	2418.74	1305.04	1861.89			-2.9291		139.517	134.465	136.991			-0.33131
S4221	Benzbromarone	a2	L1300-11	2762.14	3064.27	2913.2			-0.651366		111.363	145.769	128.566			-0.643336
S4222	Piperacillin Sodium	b2	L1300-11	3119.69	2583.44	2851.56			-0.784912		129.943	156.144	143.044			-0.107139
S4223	Mevastatin	c2	L1300-11	2558.01	2523.06	2540.53			-1.45878		167.469	123.431	145.45			-0.0180219
S4225	Mexiletine HCl	d2	L1300-11	2893.86	2196.11	2544.98			-1.44913		174.419	156.637	165.528			0.725609
S4227	Fidaxomicin	e2	L1300-11	2463.69	2633.42	2548.55			-1.4414		139.984	122.205	131.095			-0.549686
S4228	Fluorometholone Acetate	f2	L1300-11	6404.56	2529.65	4467.1			2.71524		270.37	231.502	250.936			3.8888
S4229	Oxybuprocaine HCl	g2	L1300-11	2885.36	2483.48	2684.42			-1.14704		181.82	143.54	162.68			0.620134
S4230	Oxaprozin	h2	L1300-11	2989.67	2437.92	2713.79			-1.0834		160.74	125.573	143.157			-0.102959
S4231	Pilocarpine HCl	a3	L1300-11	3234.34	2824.43	3029.38			-0.399656		104.529	154.433	129.481			-0.609462
S4232	Nithiamide	b3	L1300-11	3292.07	5019.61	4155.84			2.04087		120.31	129.088	124.699			-0.786561
S4233	Zoxazolamine	c3	L1300-11	3429.29	2663.14	3046.21			-0.363193		181.727	152.015	166.871			0.775336
S4235	Phenazopyridine HCl	d3	L1300-11	3290.57	2744.47	3017.52			-0.425362		182.759	150.392	166.575			0.764393
S4237	Primaquine Diphosphate	e3	L1300-11	2987.84	2102.41	2545.12			-1.44883		146.819	102.162	124.49			-0.794295
S4238	Cepharanthine	f3	L1300-11	3023.47	2079.09	2551.28			-1.4355		124.281	102.857	113.569			-1.19879
S4239	Bergapten	g3	L1300-11	3215.98	2204.34	2710.16			-1.09127		140.774	142.873	141.824			-0.152322
S4240	Doxylamine Succinate	h3	L1300-11	3343.27	2463.42	2903.34			-0.672728		155.648	125.389	140.519			-0.200662
S4242	Cetrimonium Bromide	a4	L1300-11	2189.58	1967.57	2078.57			-2.45964		68.2692	104.63	86.4496			-2.20318
S4243	Deoxycorticosterone acetate	b4	L1300-11	3537.14	3502.67	3519.9			0.663082		174.579	176.584	175.582			1.09795
S4244	Serotonin HCl	c4	L1300-11	3942.76	3418.69	3680.72			1.01151		147.399	166.279	156.839			0.403784
S4245	Sodium ascorbate	d4	L1300-11	3134.92	2811.24	2973.08			-0.521644		148.784	167.073	157.929			0.444143
S4269	Vinorelbine Tartrate	e4	L1300-11	645.707	610.628	628.168			-5.60201		53.9635	50.6959	52.3297			-3.46686
S4274	Rotigotine	f4	L1300-11	3002.32	2729.64	2865.98			-0.753681		164.988	152.345	158.666			0.471468
S4282	Nelfinavir Mesylate	g4	L1300-11	2554.95	1817.9	2186.42			-2.22597		136.867	141.282	139.075			-0.254144
S4285	Ospemifene	h4	L1300-11	2211.07	2426.16	2318.61			-1.93958		145.703	120.979	133.341			-0.4665
S4295	Meclofenamate Sodium	a5	L1300-11	3349.8	2962.95	3156.37			-0.124525		120.95	155.67	138.31			-0.282451
S4297	Mupirocin	b5	L1300-11	3861.5	3173.75	3517.62			0.658142		205.212	182.504	193.858			1.77484
S4303	9-Aminoacridine	c5	L1300-11	4354.5	3489.2	3921.85			1.53392		290.423	182.812	236.618			3.35851
S4305	Anisotropine Methylbromide	d5	L1300-11	2813.76	3844.5	3329.13			0.249757		207.348	128.941	168.145			0.822507
S4308	Benzthiazide	e5	L1300-11	2925.96	2816.14	2871.05			-0.742697		226.934	153.24	190.087			1.63518
S4311	Calcium Gluceptate	f5	L1300-11	3815.53	2782.27	3298.9			0.184263		203.123	152.503	177.813			1.1806
S4312	Carbadox	g5	L1300-11	2560.66	2282.88	2421.77			-1.71609		215.854	147.126	181.49			1.31678
S4314	Ceftazidime Pentahydrate	h5	L1300-11	3120.3	2592.55	2856.42			-0.774383		205.14	154.378	179.759			1.25265
S4321	Diphenylpyraline HCl	a6	L1300-11	3385.43	3278.67	3332.05			0.256084		75.2652	130.679	102.972			-1.59125
S4322	Disopyramide Phosphate	b6	L1300-11	4153.56	3526.53	3840.04			1.35668		191.567	146.643	169.105			0.858079
S4326	Ethoxzolamide	c6	L1300-11	3989.41	1733.71	2861.56			-0.763258		180.373	168.658	174.515			1.05846
S4327	Famprofazone	d6	L1300-11	3302.88	2588.75	2945.81			-0.580715		150.165	147.581	148.873			0.108758
S4330	Isoetharine Mesylate	e6	L1300-11	3723.94	3488.39	3606.16			0.849968		172.841	171.12	171.98			0.964573
S4333	Mepiroxol	f6	L1300-11	3648.73	3617.93	3633.33			0.908823		189.517	165.396	177.457			1.1674
S4334	Mesoridazine Besylate	g6	L1300-11	3241.82	3231.21	3236.51			0.0491022		136.111	118.863	127.487			-0.683304
S4335	Metaproterenol Sulfate	h6	L1300-11	3021.5	2260.24	2640.87			-1.24139		165.126	151.511	158.319			0.4586
S4336	Metaraminol Bitartrate	a7	L1300-11	2759.63	3214.41	2987.02			-0.491442		114.152	144.523	129.338			-0.614764
S4339	Meticrane	b7	L1300-11	3771.94	3209.38	3490.66			0.599721		187.936	156.305	172.12			0.969762
S4340	Moxalactam Disodium	c7	L1300-11	3249.77	3857.22	3553.49			0.735856		215.818	170.506	193.162			1.74907
S4341	Nalmefene HCl	d7	L1300-11	3171.98	3124.59	3148.28			-0.142053		210.087	162.965	186.526			1.5033
S4342	Nialamide	e7	L1300-11	2879.58	2580.45	2730.01			-1.04826		203.103	155.986	179.544			1.24472
S4343	Oxethazaine	f7	L1300-11	2931.67	2605.34	2768.5			-0.964866		161.943	143.588	152.765			0.252914
S4345	Pentoxifylline	g7	L1300-11	3136.55	2598.06	2867.3			-0.750811		186.782	156.129	171.455			0.945131
S4348	Piromidic Acid	h7	L1300-11	2932.69	2695.85	2814.27			-0.865714		207.308	165.26	186.284			1.49434
S4349	Procyclidine HCl	a8	L1300-11	2383.18	2400.59	2391.88			-1.78083		75.6608	127.8	101.731			-1.63723
S4351	Ractopamine HCl	b8	L1300-11	2352.51	2280.23	2316.37			-1.94444		209.317	191.568	200.442			2.01871
S4353	Terfenadine	c8	L1300-11	2268.94	2126.55	2197.74			-2.20145		169.193	166.42	167.806			0.809978
S4357	Tacrine HCl	d8	L1300-11	2336.06	3429.63	2882.84			-0.717142		206.916	192.349	199.632			1.9887
S4358	Pimozide	e8	L1300-11	1532.91	1203.65	1368.28			-3.99853		152.828	127.567	140.198			-0.21255
S4359	Carbachol	f8	L1300-11	1281.24	1468.31	1374.77			-3.98446		210.607	190.403	200.505			2.02102
S4360	Tolmetin Sodium	g8	L1300-11	3147.98	2708.49	2928.23			-0.618803		212.487	159.794	186.14			1.48901
S4362	Glafenine HCl	h8	L1300-11	3410.73	2759.63	3085.18			-0.278773		195.024	167.73	181.377			1.31259
S4363	Noscapine HCl	a9	L1300-11	2818.99	1907.79	2363.39			-1.84257		105.008	103.992	104.5			-1.53466
S4364	Phenothrin	b9	L1300-11	3164.77	3057.88	3111.32			-0.222129		190.09	175.725	182.908			1.36928
S4365	Phthalylsulfacetamide	c9	L1300-11	3105	2710.13	2907.56			-0.663585		202.41	218.576	210.493			2.39095
S4368	Carbenoxolone Sodium	d9	L1300-11	3112.07	3346.2	3229.13			0.0331131		182.297	167.618	174.958			1.07485
S4370	Nicotine Ditartrate	e9	L1300-11	3519.26	2947.24	3233.25			0.0420284		201.31	188.535	194.923			1.81427
S4371	Pridinol Methanesulfonate	f9	L1300-11	2983.01	2619.41	2801.21			-0.894009		160.166	181.805	170.985			0.927717
S4372	Triflupromazine HCl	g9	L1300-11	3120.37	2050.73	2585.55			-1.36125		144.546	143.418	143.982			-0.072384
S4373	Dicyclomine HCl	h9	L1300-11	2659.19	2618.12	2638.65			-1.24619		155.37	126.622	140.996			-0.182971
S4374	Thioridazine HCl	a10	L1300-11	1217.46	1732.22	1474.84			-3.76766		83.3905	117.185	100.288			-1.69067
S4375	Mepenzolate Bromide	b10	L1300-11	3363.81	2868.09	3115.95			-0.212108		197.578	147.754	172.666			0.98996
S4376	Aceclidine HCl	c10	L1300-11	3257.93	2904.81	3081.37			-0.287028		194.342	162.907	178.625			1.21065
S4377	Imipramine HCl	d10	L1300-11	2799	2794.85	2796.92			-0.903293		154.89	132.721	143.805			-0.0789321
S4381	Proadifen HCl	e10	L1300-11	3026.87	2741.61	2884.24			-0.71412		178.563	163.46	171.011			0.928685
S4382	Pyrilamine Maleate	f10	L1300-11	3314.17	2525.57	2919.87			-0.636926		192.299	182.126	187.212			1.5287
S4384	Difloxacin HCl	g10	L1300-11	2694.28	4238.49	3466.38			0.547128		184.623	152.768	168.695			0.842907
S4385	Fosfomycin Tromethamine	h10	L1300-11	3093.44	2681.43	2887.43			-0.707198		174.123	134.745	154.434			0.314719
S4386	Acetarsone	a11	L1300-11	2915.42	2410.25	2662.83			-1.19381		114.252	148.629	131.44			-0.53688
S4389	Bephenium Hydroxynaphthoate	b11	L1300-11	2722.77	3090.38	2906.57			-0.66573		195.613	169.289	182.451			1.35237
S4390	Brucine	c11	L1300-11	3197.48	3582.5	3389.99			0.381614		194.942	138.011	166.476			0.760727		977
S4391	Camylofin Chlorhydrate	d11	L1300-11	3327.5	3147.09	3237.29			0.0507921		192.159	155.038	173.598			1.0245
S4394	Clofoctol	e11	L1300-11	2660.01	2369.72	2514.86			-1.51439		200.746	170.982	185.864			1.47876
S4397	Diperodon HCl	f11	L1300-11	3112.07	2619.89	2865.98			-0.753681		190.561	151.42	170.99			0.927905
S4398	Isoxicam	g11	L1300-11	2565.56	1989.94	2277.75			-2.02811		200.334	167.644	183.989			1.40933
S4401	Nifenazone	h11	L1300-11	2789.48	2482.26	2635.87			-1.25223		184.625	181.784	183.204			1.38026
S4402	Oxeladin Citrate	a1	L1300-12	1042.71	2150.77	1596.74	3141.36	568.259	-2.71816		140.165	142.151	141.158	152.081	18.2605	-0.598164
S4404	Pasiniazid	b1	L1300-12	1611.67	2050.54	1831.11			-1.57372		171.034	184.544	177.789			1.40784
S4407	Prochlorperazine Dimaleate	c1	L1300-12	1850.28	2519.88	2185.08			-0.582337		171.188	185.559	178.374			1.43987
S4408	Procodazole	d1	L1300-12	3431.62	3474.05	3452.84			2.96827		142.44	219.369	180.904			1.57847
S4414	Sodium 4-aminohippurate Hydrate	e1	L1300-12	4241.43	3840.44	4040.93			4.61537		182.098	247.988	215.043			3.44799
S4416	Trimipramine Maleate	f1	L1300-12	3433.39	4789.65	4111.52			4.81306		179.887	201.917	190.902			2.12596
S4505	Vinblastine sulfate	g1	L1300-12	738.68	885.22	811.95			-4.42807		57.8932	59.4654	58.6793			-5.11496
S5001	Tofacitinib citrate (CP-690550 citrate)	h1	L1300-12	2600.25	3699.2	3149.72			2.11935		176.797	188.407	182.602			1.67142
S5003	FK-506 (Tacrolimus)	a2	L1300-12	1476.69	1087.52	1282.11			-3.11131		119.305	132.462	125.884			-1.43464
S5004	Pimecrolimus	b2	L1300-12	1377.54	1759.36	1568.45			-2.30934		118.017	132.074	125.046			-1.48052

## Sheet: Z scores equal or above 2
CatalogNumber	Z score above 2 in WT FVIII	Z score above 2 in N1941 FVIII	Z score WT	Z score N1941S
S2470	Fluocinolone acetonide (Flucort-N)	Fluocinolone acetonide (Flucort-N)	4.60316	9.62436		Z-score	WT	N1941S
S1992	Fluticasone propionate (Flonase, Veramyst)	Fluticasone propionate (Flonase, Veramyst)	8.24185	8.58769		≥10	10	0	≥10
S2584	Clobetasol propionate	Clobetasol propionate	5.29106	7.79583		≥8	4	2	≥8
S1972	Tamoxifen Citrate (Nolvadex)	Tamoxifen Citrate (Nolvadex)	6.14306	7.65658		≥5	7	14	≥5
S1688	Betamethasone Dipropionate	Betamethasone Dipropionate	7.62998	7.50028		≥3	20	16	≥3
S1628	Triamcinolone Acetonide	Triamcinolone Acetonide	9.93214	7.38912		≥2.0	24	10	≥1
S2570	Prednisolone acetate (Omnipred)	Prednisolone acetate (Omnipred)	6.13359	6.76428			65	42
S1047	Vorinostat (SAHA)	Vorinostat (SAHA)	4.92114	6.06807
S1690	Betamethasone valerate (Betnovate)	Betamethasone valerate (Betnovate)	8.74166	5.95384
S1888	Deflazacort (Calcort)	Deflazacort (Calcort)	2.4117	5.85343
S1737	Prednisolone (Hydroretrocortine)	Prednisolone (Hydroretrocortine)	13.5119	5.81865
S4088	Flumethasone	Flumethasone	15.844	5.6394
S1733	Methylprednisolone	Methylprednisolone	4.98944	5.63662
S4155	Chlorzoxazone	Chlorzoxazone	10.0578	5.57889
S4090	Fenspiride HCl	Fenspiride HCl	8.29465	5.22875
S1500	Betamethasone (Celestone)	Betamethasone (Celestone)	15.7218	5.19155
S1701	Desonide	Desonide	7.80039	4.87761
S4095	Difluprednate	Difluprednate	11.0649	4.74661
S1696	Hydrocortisone (Cortisol)	Hydrocortisone (Cortisol)	4.1209	4.65057
S1933	Triamcinolone (Aristocort)	Triamcinolone (Aristocort)	1.75566	4.32284
S1322	Dexamethasone	Dexamethasone	1.46316	4.29482
S1916	Sulfisoxazole	Sulfisoxazole	-2.67914	3.99216
S4228	Fluorometholone Acetate	Fluorometholone Acetate	2.71524	3.8888
S3124	Dexamethasone acetate	Dexamethasone acetate	16.0836	3.8571
S1156	Capecitabine (Xeloda)	Capecitabine (Xeloda)	0.487552	3.81222
S1166	Cisplatin	Cisplatin	0.994152	3.44845
S4414	Sodium 4-aminohippurate Hydrate	Sodium 4-aminohippurate Hydrate	4.61537	3.44799
S3078	Beclomethasone dipropionate	Beclomethasone dipropionate	12.9774	3.44046
S4303	9-Aminoacridine	9-Aminoacridine	1.53392	3.35851
S4101	Voglibose	Voglibose	10.7901	3.34391
S4089	Halobetasol Propionate	Halobetasol Propionate	6.37424	3.26524
S4159	Bezafibrate	Bezafibrate	6.82382	3.06791
S2608	Fluocinonide (Vanos)	Fluocinonide (Vanos)	12.2787	2.9237
S1168	Valproic acid sodium salt (Sodium valproate)	Valproic acid sodium salt (Sodium valproate)	0.143392	2.78487
S4086	Loxapine Succinate	Loxapine Succinate	12.9178	2.45839
S4105	Closantel Sodium	Closantel Sodium	3.52286	2.45297
S4365	Phthalylsulfacetamide	Phthalylsulfacetamide	-0.663585	2.39095
S4207	Clofibric acid	Clofibric acid	0.473153	2.23448
S4416	Trimipramine Maleate	Trimipramine Maleate	4.81306	2.12596
S2020	Formoterol hemifumarate	Formoterol hemifumarate	-1.30324	2.03707
S4359	Carbachol	Carbachol	-3.98446	2.02102
S4351	Ractopamine HCl	Ractopamine HCl	-1.94444	2.01871
S4357	Tacrine HCl	Tacrine HCl	-0.717142	1.9887
S2003	Maraviroc	Maraviroc	-1.83967	1.95225
S4370	Nicotine Ditartrate	Nicotine Ditartrate	0.0420284	1.81427
S4100	Esmolol HCl	Esmolol HCl	3.27868	1.79377
S4297	Mupirocin	Mupirocin	0.658142	1.77484
S4340	Moxalactam Disodium	Moxalactam Disodium	0.735856	1.74907
S4185	Tiratricol	Tiratricol	3.44593	1.74452
S4197	Bemegride	Bemegride	-0.894716	1.74295
S2015	Suplatast tosylate	Suplatast tosylate	1.57104	1.68841
S5001	Tofacitinib citrate (CP-690550 citrate)	Tofacitinib citrate (CP-690550 citrate)	2.11935	1.67142
S1704	Emtricitabine (Emtriva)	Emtricitabine (Emtriva)	-1.35931	1.65458
S4308	Benzthiazide	Benzthiazide	-0.742697	1.63518
S2016	Mirtazapine (Remeron, Avanza)	Mirtazapine (Remeron, Avanza)	1.11677	1.60033
S1706	Lamivudine (Epivir)	Lamivudine (Epivir)	-4.90221	1.58998
S4408	Procodazole	Procodazole	2.96827	1.57847
S1243	Agomelatine	Agomelatine	0.511275	1.55951
S4167	Cyromazine	Cyromazine	-1.8211	1.5478
S4196	Ethacridine lactate monohydrate	Ethacridine lactate monohydrate	0.313984	1.54148
S4382	Pyrilamine Maleate	Pyrilamine Maleate	-0.636926	1.5287
S2032	Rebamipide	Rebamipide	-0.479992	1.52446
S1793	Ramipril (Altace)	Ramipril (Altace)	-0.0531374	1.5215
S1227	Evista (Raloxifene Hydrochloride)	Evista (Raloxifene Hydrochloride)	1.18389	1.51879
S4341	Nalmefene HCl	Nalmefene HCl	-0.142053	1.5033
S4348	Piromidic Acid	Piromidic Acid	-0.865714	1.49434
S4360	Tolmetin Sodium	Tolmetin Sodium	-0.618803	1.48901
S4394	Clofoctol	Clofoctol	-1.51439	1.47876
S1342	Genistein	Genistein	-3.43489	1.46435
S1839	Chloroxine	Chloroxine	1.79028	1.45326
S1703	Divalproex sodium	Divalproex sodium	-1.39639	1.45053
S4407	Prochlorperazine Dimaleate	Prochlorperazine Dimaleate	-0.582337	1.43987
S4177	Uracil	Uracil	1.39066	1.41723
S1894	Valsartan (Diovan)	Valsartan (Diovan)	-1.51378	1.41686
S4398	Isoxicam	Isoxicam	-2.02811	1.40933
S4404	Pasiniazid	Pasiniazid	-1.57372	1.40784
S3176	Betahistine 2HCl	Betahistine 2HCl	-0.671669	1.38947
S4171	Choline Chloride	Choline Chloride	-1.66962	1.3822
S4401	Nifenazone	Nifenazone	-1.25223	1.38026
S1940	Levofloxacin (Levaquin)	Levofloxacin (Levaquin)	-1.3085	1.37947
S1987	Mometasone furoate	Mometasone furoate	1.88369	1.37297
S4364	Phenothrin	Phenothrin	-0.222129	1.36928
S1708	Hydrochlorothiazide	Hydrochlorothiazide	-1.84124	1.36557
S4389	Bephenium Hydroxynaphthoate	Bephenium Hydroxynaphthoate	-0.66573	1.35237
S4092	Pramoxine HCl	Pramoxine HCl	0.668406	1.34488
S2029	Uridine	Uridine	1.65808	1.32969
S1667	Trichlormethiazide (Achletin)	Trichlormethiazide (Achletin)	-0.514899	1.32104
S1702	Didanosine (Videx)	Didanosine (Videx)	3.78842	1.31936
S4312	Carbadox	Carbadox	-1.71609	1.31678
S4362	Glafenine HCl	Glafenine HCl	-0.278773	1.31259
S4046	Estradiol Cypionate	Estradiol Cypionate	0.189735	1.30432
S1811	Amiloride hydrochloride (Midamor)	Amiloride hydrochloride (Midamor)	-0.942031	1.26371
S4314	Ceftazidime Pentahydrate	Ceftazidime Pentahydrate	-0.774383	1.25265
S4342	Nialamide	Nialamide	-1.04826	1.24472
S4376	Aceclidine HCl	Aceclidine HCl	-0.287028	1.21065
S4311	Calcium Gluceptate	Calcium Gluceptate	0.184263	1.1806
S4333	Mepiroxol	Mepiroxol	0.908823	1.1674
S2577	Phenacetin	Phenacetin	1.42268	1.146
S1934	Nystatin (Mycostatin)	Nystatin (Mycostatin)	-0.673569	1.09958
S4243	Deoxycorticosterone acetate	Deoxycorticosterone acetate	0.663082	1.09795
S4160	Penicillin G Sodium	Penicillin G Sodium	0.861446	1.09479
S4144	Amprolium HCl	Amprolium HCl	1.17458	1.08937
S1665	Estrone	Estrone	-0.53201	1.0861
S4037	Doxapram HCl	Doxapram HCl	-0.0428356	1.08466
S4116	Isovaleramide	Isovaleramide	-0.986817	1.07978
S4368	Carbenoxolone Sodium	Carbenoxolone Sodium	0.0331131	1.07485
S1204	Melatonin	Melatonin	-0.7814	1.07002
S4326	Ethoxzolamide	Ethoxzolamide	-0.763258	1.05846
S4175	Sulfaguanidine	Sulfaguanidine	1.66523	1.04464
S4198	Aminothiazole	Aminothiazole	-0.368609	1.02461
S4391	Camylofin Chlorhydrate	Camylofin Chlorhydrate	0.0507921	1.0245
S1727	Levonorgestrel (Levonelle)	Levonorgestrel (Levonelle)	-2.35164	1.02262
S2126	Naftopidil (Flivas)	Naftopidil (Flivas)	-0.898054	1.00753
S4057	Methyclothiazide	Methyclothiazide	-0.472903	0.994184
S4375	Mepenzolate Bromide	Mepenzolate Bromide	-0.212108	0.98996
S4166	Chlorpropamide	Chlorpropamide	1.98077	0.989245
S1609	Methimazole (Tapazole, Northyx)	Methimazole (Tapazole, Northyx)	-3.40787	0.98803
S4179	Mezlocillin Sodium	Mezlocillin Sodium	-0.654731	0.98147
S4339	Meticrane	Meticrane	0.599721	0.969762
S1464	Marbofloxacin	Marbofloxacin	-2.99789	0.966746
S4330	Isoetharine Mesylate	Isoetharine Mesylate	0.849968	0.964573
S4206	Cysteamine HCl	Cysteamine HCl	0.18064	0.958057
S4345	Pentoxifylline	Pentoxifylline	-0.750811	0.945131
S1907	Metronidazole (Flagyl)	Metronidazole (Flagyl)	-0.208729	0.933024
S4381	Proadifen HCl	Proadifen HCl	-0.71412	0.928685
S1630	Allopurinol (Zyloprim)	Allopurinol (Zyloprim)	-1.75869	0.927976
S4397	Diperodon HCl	Diperodon HCl	-0.753681	0.927905
S4371	Pridinol Methanesulfonate	Pridinol Methanesulfonate	-0.894009	0.927717
S1677	Chloramphenicol (Chloromycetin)	Chloramphenicol (Chloromycetin)	-0.561963	0.920592
S1639	Amprenavir (Agenerase)	Amprenavir (Agenerase)	-0.64689	0.9171
S1082	Vismodegib (GDC-0449)	Vismodegib (GDC-0449)	1.30989	0.914244
S2087	Rivastigmine tartrate (Exelon)	Rivastigmine tartrate (Exelon)	0.166173	0.909219
S1738	Telmisartan (Micardis)	Telmisartan (Micardis)	-0.535334	0.89973
S1709	Estradiol	Estradiol	-2.5749	0.881338
S1332	Flumazenil	Flumazenil	-1.3774	0.867693
S1202	Dutasteride	Dutasteride	-2.95049	0.865882
S1921	Phenindione (Rectadione)	Phenindione (Rectadione)	-1.70251	0.863129
S1692	Busulfan (Myleran, Busulfex)	Busulfan (Myleran, Busulfex)	-1.04881	0.863012
S4322	Disopyramide Phosphate	Disopyramide Phosphate	1.35668	0.858079
S4039	Methazolamide	Methazolamide	-0.67659	0.857436
S4038	Dibucaine HCL	Dibucaine HCL	-0.434853	0.856158
S4188	Sasapyrine	Sasapyrine	-4.13897	0.856007
S1829	Pranlukast	Pranlukast	0.810032	0.85447
S4384	Difloxacin HCl	Difloxacin HCl	0.547128	0.842907
S1626	Naproxen (Aleve)	Naproxen (Aleve)	0.920803	0.834413
S3170	Ampicillin sodium	Ampicillin sodium	-0.936132	0.830676
S1386	Nafamostat mesylate	Nafamostat mesylate	-3.10336	0.82922
S3075	Dexmedetomidine	Dexmedetomidine	-0.183166	0.826356
S4040	norethindrone	norethindrone	-0.693467	0.82455
S1196	Exemestane	Exemestane	0.165695	0.823534
S4305	Anisotropine Methylbromide	Anisotropine Methylbromide	0.249757	0.822507
S1633	Zafirlukast (Accolate)	Zafirlukast (Accolate)	-1.58536	0.813207
S4353	Terfenadine	Terfenadine	-2.20145	0.809978
S4176	Trometamol	Trometamol	2.08959	0.805531
S1676	Amorolfine Hydrochloride	Amorolfine Hydrochloride	1.59556	0.800785
S4170	Coumarin	Coumarin	0.775735	0.795833
S4204	Isosorbide	Isosorbide	2.31504	0.782654
S1259	Ramelteon (TAK-375)	Ramelteon (TAK-375)	2.22214	0.775445
S4233	Zoxazolamine	Zoxazolamine	-0.363193	0.775336
S1768	Cefditoren pivoxil	Cefditoren pivoxil	-2.93464	0.771907
S1644	Nitrofurazone (Nitrofural)	Nitrofurazone (Nitrofural)	-2.31757	0.765632
S4235	Phenazopyridine HCl	Phenazopyridine HCl	-0.425362	0.764393
S4390	Brucine	Brucine	0.381614	0.760727
S2471	Gallamine triethiodide (Flaxedil)	Gallamine triethiodide (Flaxedil)	-0.214324	0.752395
S1689	Betapar (Meprednisone)	Betapar (Meprednisone)	0.155531	0.746271
S3002	Rivaroxaban (Xarelto)	Rivaroxaban (Xarelto)	3.51845	0.732984
S1808	Nifedipine (Adalat)	Nifedipine (Adalat)	-0.614945	0.730821
S4225	Mexiletine HCl	Mexiletine HCl	-1.44913	0.725609
S4009	Mirabegron (YM178)	Mirabegron (YM178)	-0.675581	0.71973
S4003	Lithocholic acid	Lithocholic acid	-0.183357	0.718691
S2103	Naltrexone HCl	Naltrexone HCl	-0.151021	0.710613
S1608	Pyridostigmine Bromide (Mestinon)	Pyridostigmine Bromide (Mestinon)	-4.53858	0.709169
S3185	Adrenalone HCl	Adrenalone HCl	-0.97657	0.699877
S1610	Metolazone (Zaroxolyn)	Metolazone (Zaroxolyn)	-4.36133	0.694517
S3189	Ropinirole HCl	Ropinirole HCl	-1.11381	0.693724
S1260	AMG-073 HCl (Cinacalcet hydrochloride)	AMG-073 HCl (Cinacalcet hydrochloride)	0.506445	0.691443
S4058	Ropivacaine HCl	Ropivacaine HCl	-0.768762	0.681066
S1958	Sulbactam	Sulbactam	-0.0818577	0.680695
S1653	Tretinoin (Aberela)	Tretinoin (Aberela)	-3.15846	0.673634
S3116	Sulfathiazole	Sulfathiazole	-1.2626	0.670966
S4024	Homatropine Methylbromide	Homatropine Methylbromide	-0.165551	0.666475
S4146	Bacitracin	Bacitracin	1.25562	0.666321
S4161	Benzoic acid	Benzoic acid	-0.241728	0.666321
S4190	Cinchophen	Cinchophen	0.615775	0.664362
S1807	Acyclovir (Aciclovir)	Acyclovir (Aciclovir)	1.23866	0.664091
S4203	Furaltadone HCl	Furaltadone HCl	0.410175	0.661299
S4070	Guanidine HCl	Guanidine HCl	-0.193792	0.654715
S4104	Diminazene Aceturate	Diminazene Aceturate	0.45731	0.652536
S1618	Sulfameter (Bayrena)	Sulfameter (Bayrena)	-1.35486	0.646438
S4189	Cyclandelate	Cyclandelate	1.14449	0.644206
S4217	Liothyronine Sodium	Liothyronine Sodium	1.24744	0.644147
S1974	Meglumine	Meglumine	0.46754	0.642842
S4128	Troxipide	Troxipide	-1.14408	0.627895
S3007	Zanamivir	Zanamivir	-0.512342	0.622423
S4229	Oxybuprocaine HCl	Oxybuprocaine HCl	-1.14704	0.620134
S4059	Sodium Nitroprusside	Sodium Nitroprusside	-0.698901	0.614465
S1622	Prednisone (Adasone)	Prednisone (Adasone)	-1.29649	0.610049
S1915	Sulfamethoxazole	Sulfamethoxazole	-0.617211	0.604535
S3129	Trimethoprim	Trimethoprim	1.44566	0.603502
S1331	Fluconazole	Fluconazole	-0.333535	0.597369
S1691	Praziquantel (Biltricide)	Praziquantel (Biltricide)	-2.18657	0.591965
S2035	Epalrestat	Epalrestat	-0.20696	0.591097
S4187	Salicylanilide	Salicylanilide	1.04354	0.590055
S4068	tinidazole	tinidazole	-0.42854	0.589545
S1693	Carbamazepine (Carbatrol)	Carbamazepine (Carbatrol)	-1.64967	0.583459
S4181	Nicardipine HCl	Nicardipine HCl	-0.0465928	0.577503
S4194	Azaguanine-8	Azaguanine-8	0.458995	0.574419
S1247	Leflunomide	Leflunomide	0.489205	0.573435
S2549	Trospium chloride (Sanctura)	Trospium chloride (Sanctura)	-0.531897	0.563123
S3188	(+,-)-Octopamine HCl	(+,-)-Octopamine HCl	-1.07379	0.562595
S2074	Mecarbinate	Mecarbinate	1.62442	0.560703
S2500	Propafenone (Rytmonorm)	Propafenone (Rytmonorm)	-1.57146	0.544792
S4073	Aminosalicylate sodium	Aminosalicylate sodium	-1.12312	0.540353
S1390	Ondansetron hydrochloride (Zofran)	Ondansetron hydrochloride (Zofran)	-12.7288	0.539127
S3062	Diclofenac Potassium	Diclofenac Potassium	2.20901	0.537265
S2529	Dopamine hydrochloride (Inotropin)	Dopamine hydrochloride (Inotropin)	1.61217	0.535921
S1643	Ursodiol (Actigal Urso)	Ursodiol (Actigal Urso)	-1.8716	0.531526
S4097	Dydrogesterone	Dydrogesterone	1.33086	0.529326
S1736	Methocarbamol (Robaxin)	Methocarbamol (Robaxin)	-0.309133	0.527581
S2152	Sitafloxacin Hydrate	Sitafloxacin Hydrate	0.62724	0.52138
S1344	Glimepiride	Glimepiride	-4.96649	0.514125
S2576	Xylometazoline HCl	Xylometazoline HCl	0.658685	0.509492
S2451	Amantadine hydrochloride (Symmetrel)	Amantadine hydrochloride (Symmetrel)	-0.189503	0.501596
S1229	Fludarabine Phosphate (Fludara)	Fludarabine Phosphate (Fludara)	0.648165	0.498323
S1658	Dofetilide (Tikosyn)	Dofetilide (Tikosyn)	0.532807	0.475367
S4274	Rotigotine	Rotigotine	-0.753681	0.471468
S3137	Sodium salicylate	Sodium salicylate	1.58387	0.470594
S4114	Triclabendazole	Triclabendazole	0.348881	0.459799
S4178	Climbazole	Climbazole	-0.772745	0.459106
S4335	Metaproterenol Sulfate	Metaproterenol Sulfate	-1.24139	0.4586
S4199	Antazoline HCl	Antazoline HCl	0.166981	0.457201
S2199	Aliskiren hemifumarate	Aliskiren hemifumarate	-0.699134	0.455835
S4014	Hyoscyamine (Daturine)	Hyoscyamine (Daturine)	-0.446433	0.450878
S1190	Bicalutamide (Casodex)	Bicalutamide (Casodex)	0.180883	0.448887
S4245	Sodium ascorbate	Sodium ascorbate	-0.521644	0.444143
S1666	Flucytosine (Ancobon)	Flucytosine (Ancobon)	-2.97928	0.437901
S2599	L-Thyroxine	L-Thyroxine	0.927585	0.435318
S1491	Fludarabine (Fludara)	Fludarabine (Fludara)	-2.48417	0.41384
S2123	Dextrose (D-glucose)	Dextrose (D-glucose)	1.1963	0.413599
S1438	Topiramate	Topiramate	1.25258	0.412672
S3130	Biotin (Vitamin B7)	Biotin (Vitamin B7)	-0.969473	0.407213
S1465	Moxifloxacin hydrochloride	Moxifloxacin hydrochloride	-4.90508	0.40446
S4244	Serotonin HCl	Serotonin HCl	1.01151	0.403784
S1193	Thalidomide	Thalidomide	-2.34097	0.396561
S1823	Fenoprofen calcium	Fenoprofen calcium	0.534967	0.391131
S1466	Calcitriol (Rocaltrol)	Calcitriol (Rocaltrol)	-3.52186	0.390046
S1777	Ethionamide	Ethionamide	-1.83565	0.375035
S2565	Amoxicillin sodium (Amox)	Amoxicillin sodium (Amox)	1.21832	0.369773
S1673	Aminophylline (Truphylline)	Aminophylline (Truphylline)	1.14493	0.369771
S2098	Bexarotene	Bexarotene	-1.96504	0.367546
S2502	Quinine hydrochloride dihydrate	Quinine hydrochloride dihydrate	-0.250327	0.366693
S1937	Isoniazid (Tubizid)	Isoniazid (Tubizid)	-1.20814	0.35108
S1638	Ibuprofen (Advil)	Ibuprofen (Advil)	2.54123	0.342145
S2553	5-Aminolevulinic acid hydrochloride	5-Aminolevulinic acid hydrochloride	1.04263	0.320193
S3200	Triflusal	Triflusal	1.34017	0.319922
S2567	Medroxyprogesterone acetate	Medroxyprogesterone acetate	4.34624	0.319694
S3121	Ornidazole	Ornidazole	-1.10916	0.315114
S4385	Fosfomycin Tromethamine	Fosfomycin Tromethamine	-0.707198	0.314719
S1801	Ranitidine (Zantac)	Ranitidine (Zantac)	-2.94259	0.31274
S3024	Lamotrigine	Lamotrigine	-0.188945	0.312584
S1681	Mesalamine (Lialda)	Mesalamine (Lialda)	-1.96924	0.312048
S3175	Atomoxetine HCl	Atomoxetine HCl	-0.943794	0.307142
S4138	Dropropizine	Dropropizine	0.541833	0.297298
S4122	Tilmicosin	Tilmicosin	-0.232759	0.29333
S1607	Rizatriptan Benzoate	Rizatriptan Benzoate	-1.51774	0.290758
S4031	Aclidinium Bromide	Aclidinium Bromide	-0.975562	0.289888
S1828	Proparacaine HCl	Proparacaine HCl	2.25676	0.288922
S1920	Haloperidol (Haldol)	Haloperidol (Haldol)	-1.65737	0.282306
S4027	Flavoxate HCl	Flavoxate HCl	-1.0381	0.279689
S1614	Riluzole (Rilutek)	Riluzole (Rilutek)	0.00217065	0.270869
S1517	Natamycin (Pimaricin)	Natamycin (Pimaricin)	-2.51173	0.26064
S3032	Bindarit	Bindarit	1.08491	0.25955
S2830	Clindamycin	Clindamycin	-2.43282	0.258913
S1611	Cefoperazone (Cefobid)	Cefoperazone (Cefobid)	-1.13221	0.258775
S3045	Cinepazide maleate	Cinepazide maleate	2.27159	0.258336
S4343	Oxethazaine	Oxethazaine	-0.964866	0.252914
S1502	Cephalexin (Cefalexin)	Cephalexin (Cefalexin)	-2.96932	0.231384
S4169	Teriflunomide	Teriflunomide	-1.13363	0.22749
S1213	Nelarabine (Arranon)	Nelarabine (Arranon)	1.69442	0.224952
S4148	Ampicillin Trihydrate	Ampicillin Trihydrate	-0.77852	0.220531
S4023	Procaine (Novocaine) HCl	Procaine (Novocaine) HCl	0.0348611	0.217211
S2159	Tebipenem pivoxil (L-084)	Tebipenem pivoxil (L-084)	-0.427283	0.216387
S3033	Vildagliptin (LAF-237)	Vildagliptin (LAF-237)	-0.608134	0.21501
S1619	Prilocaine	Prilocaine	-1.04334	0.214832
S1730	Indapamide (Lozol)	Indapamide (Lozol)	-4.8223	0.194664
S1725	Terbinafine (Lamisil, Terbinex)	Terbinafine (Lamisil, Terbinex)	-1.36694	0.187038
S4191	Betamipron	Betamipron	1.39654	0.181914
S3036	Pravastatin sodium	Pravastatin sodium	-0.882731	0.180364
S1284	Benazepril hydrochloride	Benazepril hydrochloride	0.59249	0.175238
S2581	Quinapril HCl (Accupril)	Quinapril HCl (Accupril)	-0.102632	0.174898
S3106	Pidotimod	Pidotimod	1.28938	0.173379
S1333	Fluoxetine HCl	Fluoxetine HCl	-2.30719	0.173278
S1928	Alibendol	Alibendol	-2.41856	0.169601
S1368	Acitretin	Acitretin	-11.1219	0.156046
S1649	Zolmitriptan (Zomig)	Zolmitriptan (Zomig)	-1.35339	0.15279
S2099	Temocapril HCl	Temocapril HCl	-0.127803	0.152019
S1391	Oxcarbazepine	Oxcarbazepine	-1.3074	0.150627
S1425	Ranolazine dihydrochloride	Ranolazine dihydrochloride	-2.69993	0.149324
S4042	nafcillin sodium monohydrate	nafcillin sodium monohydrate	-0.996864	0.14845
S2053	Cytidine	Cytidine	-1.75717	0.146808
S4045	Pheniramine Maleate	Pheniramine Maleate	0.020088	0.139589
S2075	Rosiglitazone HCl	Rosiglitazone HCl	1.01365	0.132212
S4209	Chlorocresol	Chlorocresol	0.108384	0.132026
S3046	Azilsartan (TAK-536)	Azilsartan (TAK-536)	0.767903	0.126915
S1662	Isradipine (Dynacirc)	Isradipine (Dynacirc)	-0.0406942	0.124741
S3000	Carbazochrome sodium sulfonate	Carbazochrome sodium sulfonate	1.20739	0.11654
S2021	Chlormezanone (Trancopal)	Chlormezanone (Trancopal)	-0.915856	0.115513
S4111	Dicloxacillin Sodium	Dicloxacillin Sodium	0.729494	0.113237
S3063	Diclofenac Diethylamine	Diclofenac Diethylamine	2.38886	0.112196
S1547	Febuxostat (Uloric)	Febuxostat (Uloric)	-3.01814	0.111793
S1941	Enalapril maleate (Vasotec)	Enalapril maleate (Vasotec)	-2.65403	0.111216
S4186	Domiphen Bromide	Domiphen Bromide	0.143369	0.110586
S1960	Pranoprofen	Pranoprofen	-0.409528	0.110531
S1615	Risperidone (Risperdal)	Risperidone (Risperdal)	-1.42828	0.110086
S4327	Famprofazone	Famprofazone	-0.580715	0.108758
S1540	Saxagliptin (BMS-477118,Onglyza)	Saxagliptin (BMS-477118,Onglyza)	-2.97993	0.10075
S1405	Vecuronium Bromide	Vecuronium Bromide	-3.63479	0.0956849
S2566	Isoprenaline hydrochloride	Isoprenaline hydrochloride	0.791998	0.0954702
S2102	Rasagiline mesylate	Rasagiline mesylate	0.136163	0.0952352
S1959	Tolfenamic acid	Tolfenamic acid	-0.609231	0.094065
S4079	Ticagrelor	Ticagrelor	0.175159	0.0935443
S1439	Tranilast (SB 252218)	Tranilast (SB 252218)	0.996653	0.0891764
S3047	Otilonium Bromide	Otilonium Bromide	-0.301178	0.0857944
S3140	Milnacipran HCl	Milnacipran HCl	0.311514	0.0848019
S1680	Disulfiram (Antabuse)	Disulfiram (Antabuse)	-0.813572	0.0750375
S1679	Flurbiprofen (Ansaid)	Flurbiprofen (Ansaid)	-1.396	0.0737571
S1623	Acetylcysteine	Acetylcysteine	-1.31153	0.0723991
S3079	Atovaquone (Atavaquone)	Atovaquone (Atavaquone)	-1.36151	0.0698771
S1408	Linezolid (Zyvox)	Linezolid (Zyvox)	-4.64934	0.0669135
S2086	Ivabradine HCl (Procoralan)	Ivabradine HCl (Procoralan)	0.316529	0.0641766
S1378	Ruxolitinib (INCB018424)	Ruxolitinib (INCB018424)	1.69257	0.0635467
S2079	Moexipril HCl	Moexipril HCl	0.805029	0.0615376
S1206	Bisoprolol fumarate	Bisoprolol fumarate	-1.6221	0.0554789
S4135	Clorprenaline HCL	Clorprenaline HCL	3.79953	0.0541866
S3100	2-Thiouracil	2-Thiouracil	0.842173	0.0535452
S1620	Darunavir Ethanolate (Prezista)	Darunavir Ethanolate (Prezista)	-2.34999	0.0528736
S2492	Novobiocin sodium (Albamycin)	Novobiocin sodium (Albamycin)	-0.463909	0.0515794
S1671	Aminocaproic acid (Amicar)	Aminocaproic acid (Amicar)	-1.95513	0.0498293
S4165	Benzydamine Hydrochloride	Benzydamine Hydrochloride	1.54254	0.0484898
S1300	Ftorafur	Ftorafur	-4.13059	0.0432534
S1763	Quetiapine fumarate (Seroquel)	Quetiapine fumarate (Seroquel)	-1.47551	0.0378852
S1905	Amlodipine (Norvasc)	Amlodipine (Norvasc)	0.198535	0.0365346
S3066	Naloxone HCl	Naloxone HCl	-0.811122	0.03637
S1431	Sildenafil citrate	Sildenafil citrate	-3.03764	0.0337392
S1641	Chlorothiazide	Chlorothiazide	-1.0741	0.0286234
S1601	Reserpine	Reserpine	-2.56838	0.0274863
S1443	Zileuton	Zileuton	-3.57654	0.0220779
S4208	Chromocarb	Chromocarb	0.387853	0.0209178
S1504	Dyphylline (Dilor)	Dyphylline (Dilor)	-2.83733	0.0186578
S2533	Ritodrine hydrochloride (Yutopar)	Ritodrine hydrochloride (Yutopar)	1.2547	0.0169391
S3023	Bufexamac	Bufexamac	-1.83958	0.0148593
S1767	Beta Carotene	Beta Carotene	-1.69034	0.00802213
S3104	Moguisteine	Moguisteine	0.560751	0.00786533
S1881	Protionamide (Prothionamide)	Protionamide (Prothionamide)	-1.65681	0.00690116
S2579	Zidovudine (Retrovir)	Zidovudine (Retrovir)	0.536518	0.0058943
S2124	Xylose	Xylose	0.575062	0.00563665
S4050	valganciclovir hydrochloride	valganciclovir hydrochloride	-0.697508	0.00359799
S3105	Nadifloxacin	Nadifloxacin	0.20519	0.000769094
S2452	Amfebutamone (Bupropion)	Amfebutamone (Bupropion)	-0.388997	0.000318614
S1291	Cetirizine Dihydrochloride	Cetirizine Dihydrochloride	-2.99902	-0.00176775
S2537	Secnidazole (Flagentyl)	Secnidazole (Flagentyl)	-0.25471	-0.00232636
S1336	Fluvoxamine maleate	Fluvoxamine maleate	-4.24762	-0.00524306
S1593	Apixaban	Apixaban	-0.44674	-0.00847861
S1836	Albendazole Oxide (Ricobendazole)	Albendazole Oxide (Ricobendazole)	-1.08993	-0.012172
S3195	Azlocillin sodium salt	Azlocillin sodium salt	-1.31258	-0.0123959
S4041	olsalazine sodium	olsalazine sodium	-0.669689	-0.0140488
S4223	Mevastatin	Mevastatin	-1.45878	-0.0180219
S2125	Mestranol	Mestranol	0.92777	-0.0232267
S3018	Niflumic acid	Niflumic acid	2.10506	-0.0254775
S2118	Ibutilide fumarate	Ibutilide fumarate	0.0971356	-0.0268715
S1744	Niacin (Nicotinic acid)	Niacin (Nicotinic acid)	0.208425	-0.0280205
S2413	Geniposidic acid	Geniposidic acid	0.898908	-0.0302562
S2127	S-(+)-Rolipram	S-(+)-Rolipram	-0.797789	-0.0320716
S1908	Flutamide (Eulexin)	Flutamide (Eulexin)	-1.22815	-0.0341328
S3173	Antipyrine	Antipyrine	-1.05835	-0.0392816
S1629	Orlistat (Alli, Xenical)	Orlistat (Alli, Xenical)	-2.92602	-0.0500457
S1855	Pefloxacin mesylate	Pefloxacin mesylate	1.95734	-0.0530411
S4072	Decamethonium bromide	Decamethonium bromide	-1.38274	-0.0544097
S4010	Acebutolol HCl	Acebutolol HCl	-0.996524	-0.0544583
S3053	Azelnidipine	Azelnidipine	-2.94527	-0.0633647
S1312	Streptozotocin (Zanosar)	Streptozotocin (Zanosar)	-2.00105	-0.0646529
S1762	Pyrazinamide (Pyrazinoic acid amide)	Pyrazinamide (Pyrazinoic acid amide)	-1.15823	-0.0651827
S4219	Azaperone	Azaperone	-0.200615	-0.0654582
S1436	Tianeptine sodium	Tianeptine sodium	-3.88699	-0.0657935
S1962	Sulphadimethoxine	Sulphadimethoxine	-2.06594	-0.0658473
S1770	Sulfadiazine	Sulfadiazine	-3.18732	-0.0658536
S1929	Irsogladine	Irsogladine	-2.31298	-0.0661484
S4372	Triflupromazine HCl	Triflupromazine HCl	-1.36125	-0.072384
S2583	Thiamphenicol (Thiophenicol)	Thiamphenicol (Thiophenicol)	0.0322081	-0.0743167
S4152	Ethamsylate	Ethamsylate	1.66295	-0.076887
S4377	Imipramine HCl	Imipramine HCl	-0.903293	-0.0789321
S1764	Rifampin (Rifadin, Rimactane)	Rifampin (Rifadin, Rimactane)	-1.18118	-0.0868422
S1441	Venlafaxine	Venlafaxine	-0.645274	-0.0930355
S4064	Escitalopram oxalate	Escitalopram oxalate	-0.565231	-0.0952914
S1029	Lenalidomide	Lenalidomide	1.77824	-0.0958955
S2807	Dabrafenib (GSK2118436)	Dabrafenib (GSK2118436)	-4.76331	-0.0971308
S4230	Oxaprozin	Oxaprozin	-1.0834	-0.102959
S4222	Piperacillin Sodium	Piperacillin Sodium	-0.784912	-0.107139
S3054	Alverine Citrate	Alverine Citrate	-1.129	-0.107853
S4048	Carbimazole	Carbimazole	-0.471678	-0.111283
S1856	Metoprolol tartrate	Metoprolol tartrate	-0.725725	-0.113852
S2603	Tioxolone	Tioxolone	-0.915221	-0.115045
S4078	Mefenamic acid	Mefenamic acid	-0.493086	-0.115226
S2111	Lapatinib	Lapatinib	0.285385	-0.116246
S3202	Catharanthine	Catharanthine	-0.934324	-0.119107
S2615	Noradrenaline bitartrate monohydrate (Levophed)	Noradrenaline bitartrate monohydrate (Levophed)	0.493001	-0.130704
S1468	Alfacalcidol	Alfacalcidol	-2.46402	-0.146527
S1739	Thiabendazole	Thiabendazole	-2.27296	-0.148929
S2062	Tiopronin (Thiola)	Tiopronin (Thiola)	-0.256062	-0.149519
S3151	Gliquidone	Gliquidone	-0.801292	-0.150936
S4239	Bergapten	Bergapten	-1.09127	-0.152322
S3031	Linagliptin (BI-1356)	Linagliptin (BI-1356)	1.96182	-0.155027
S1445	Zonisamide	Zonisamide	-4.76656	-0.157719
S4106	Closantel	Closantel	2.52174	-0.15805
S4017	Allylthiourea	Allylthiourea	-0.787484	-0.160334
S2060	Bromhexine HCl	Bromhexine HCl	1.74535	-0.162324
S4205	Dibenzothiophene	Dibenzothiophene	-2.85501	-0.162465
S1705	Progesterone (Prometrium)	Progesterone (Prometrium)	-2.50454	-0.168715
S1683	Ipratropium bromide	Ipratropium bromide	-3.03292	-0.178821
S1442	Voriconazole	Voriconazole	-1.9501	-0.180331
S4373	Dicyclomine HCl	Dicyclomine HCl	-1.24619	-0.182971
S2556	Rosiglitazone (Avandia)	Rosiglitazone (Avandia)	0.525189	-0.183629
S4019	Avanafil	Avanafil	-0.81354	-0.188417
S2557	Terbinafine hydrochloride (Lamisil)	Terbinafine hydrochloride (Lamisil)	0.10934	-0.195425
S1401	Tenofovir	Tenofovir	-1.35539	-0.197561
S1381	Meropenem	Meropenem	-2.77985	-0.199132
S1326	Edaravone (MCI-186)	Edaravone (MCI-186)	-4.60043	-0.199856
S4240	Doxylamine Succinate	Doxylamine Succinate	-0.672728	-0.200662
S1627	Nitazoxanide (Alinia, Annita)	Nitazoxanide (Alinia, Annita)	-1.95746	-0.206542
S1719	Zalcitabine	Zalcitabine	-3.29394	-0.207066
S4080	triamterene	triamterene	0.145861	-0.212201
S4358	Pimozide	Pimozide	-3.99853	-0.21255
S2607	Buflomedil HCl	Buflomedil HCl	-1.72523	-0.214285
S2051	Captopril (Capoten)	Captopril (Capoten)	0.311096	-0.216798
S3025	PMSF (Phenylmethylsulfonyl Fluoride)	PMSF (Phenylmethylsulfonyl Fluoride)	-1.73786	-0.227138
S3114	Vitamin C (Ascorbic acid)	Vitamin C (Ascorbic acid)	-1.56363	-0.233923
S2524	Phenytoin sodium (Dilantin)	Phenytoin sodium (Dilantin)	-1.64907	-0.235233
S4099	Dexlansoprazole	Dexlansoprazole	3.38263	-0.235752
S3117	Oxybutynin chloride	Oxybutynin chloride	0.469102	-0.24031
S1281	Aniracetam	Aniracetam	1.71573	-0.241853
S4102	Eprosartan Mesylate	Eprosartan Mesylate	3.75777	-0.242711
S3037	Bepotastine Besilate	Bepotastine Besilate	-0.63393	-0.245749
S3015	Amoxicillin (Amoxycillin)	Amoxicillin (Amoxycillin)	2.24385	-0.246318
S2101	Gabexate mesylate	Gabexate mesylate	-3.21533	-0.246712
S4282	Nelfinavir Mesylate	Nelfinavir Mesylate	-2.22597	-0.254144
S1382	Mianserin hydrochloride	Mianserin hydrochloride	-5.57935	-0.255736
S4136	Carprofen	Carprofen	0.121047	-0.256254
S2596	Clindamycin palmitate HCl	Clindamycin palmitate HCl	-2.92333	-0.260541
S1407	Bimatoprost	Bimatoprost	-3.09438	-0.263318
S1404	Trilostane	Trilostane	-4.11846	-0.263977
S3139	Methenamine (Mandelamine)	Methenamine (Mandelamine)	-0.651701	-0.268488
S1904	Avobenzone (Parsol 1789)	Avobenzone (Parsol 1789)	0.00485755	-0.2724
S1328	Etodolac (Lodine)	Etodolac (Lodine)	-4.59334	-0.274
S3008	Zaltoprofen	Zaltoprofen	0.536154	-0.274638
S4200	Tolperisone HCl	Tolperisone HCl	0.601529	-0.275598
S2080	Cleviprex (Clevidipine)	Cleviprex (Clevidipine)	-0.331289	-0.277039
S2113	Cisatracurium besylate (Nimbex)	Cisatracurium besylate (Nimbex)	-0.267475	-0.278513
S4195	Broxyquinoline	Broxyquinoline	1.31232	-0.279441
S4295	Meclofenamate Sodium	Meclofenamate Sodium	-0.124525	-0.282451
S2066	Moxonidine	Moxonidine	-0.486504	-0.285976
S1251	Dienogest	Dienogest	-0.622856	-0.286469
S1467	Doxercalciferol (Hectorol)	Doxercalciferol (Hectorol)	-5.28589	-0.293473
S1505	Aztreonam (Azactam, Cayston)	Aztreonam (Azactam, Cayston)	-4.29972	-0.306825
S4025	Homatropine Bromide	Homatropine Bromide	-0.639474	-0.308022
S2604	Dehydroepiandrosterone (DHEA)	Dehydroepiandrosterone (DHEA)	-2.95164	-0.313553
S1302	Ifosfamide	Ifosfamide	-6.23678	-0.313924
S1794	Fenofibrate (Tricor, Trilipix)	Fenofibrate (Tricor, Trilipix)	-3.24682	-0.317653
S2545	Scopine	Scopine	1.09938	-0.318524
S1576	Sulfasalazine (Azulfidine)	Sulfasalazine (Azulfidine)	-1.70272	-0.324176
S3073	Caspofungin acetate	Caspofungin acetate	-0.352791	-0.329122
S4220	Bosentan	Bosentan	-2.9291	-0.33131
S4004	Ethambutol HCl	Ethambutol HCl	0.0775343	-0.331602
S1645	Ketoprofen (Actron)	Ketoprofen (Actron)	-1.64502	-0.33193
S2605	Idebenone	Idebenone	-2.54893	-0.332719
S1396	Resveratrol	Resveratrol	-3.60531	-0.333491
S1805	Acetylcholine chloride	Acetylcholine chloride	0.0816252	-0.333955
S1359	Losartan potassium	Losartan potassium	-2.89931	-0.337543
S4081	sulfacetamide sodium	sulfacetamide sodium	-1.63204	-0.350754
S2225	TAME	TAME	0.638765	-0.357382
S1784	Vidarabine (Vira-A)	Vidarabine (Vira-A)	-2.24862	-0.359426
S4049	Bextra (valdecoxib)	Bextra (valdecoxib)	-1.28056	-0.361435
S1426	Repaglinide	Repaglinide	-2.62249	-0.363389
S2052	Oxytetracycline dihydrate	Oxytetracycline dihydrate	-0.451271	-0.368523
S1897	Potassium iodide	Potassium iodide	-1.08931	-0.36986
S3146	Tripelennamine HCl	Tripelennamine HCl	-0.413716	-0.374025
S2092	Detomidine HCl	Detomidine HCl	-0.621722	-0.376683
S1713	Piroxicam (Feldene)	Piroxicam (Feldene)	-0.817164	-0.378606
S1883	Idoxuridine	Idoxuridine	-0.92873	-0.379974
S2489	Nateglinide (Starlix)	Nateglinide (Starlix)	-0.210235	-0.38283
S1432	Sumatriptan succinate	Sumatriptan succinate	-2.39025	-0.384956
S3132	Sulfamerazine	Sulfamerazine	0.88236	-0.388832
S4020	Sodium Picosulfate	Sodium Picosulfate	-1.15771	-0.38917
S2614	Arecoline	Arecoline	1.62732	-0.39462
S1250	MDV3100 (Enzalutamide)	MDV3100 (Enzalutamide)	1.41512	-0.411088
S3138	Methylthiouracil	Methylthiouracil	0.956216	-0.41129
S1845	Cimetidine (Tagamet)	Cimetidine (Tagamet)	-2.99072	-0.413373
S1647	Adenosine (Adenocard)	Adenosine (Adenocard)	-2.16028	-0.416926
S2443	Tolbutamide	Tolbutamide	-0.574782	-0.418105
S1324	Doxazosin mesylate	Doxazosin mesylate	-5.51212	-0.423107
S3204	Meptazinol HCl	Meptazinol HCl	0.219615	-0.426855
S3208	Fexofenadine HCl	Fexofenadine HCl	-0.926873	-0.428082
S3147	Entacapone	Entacapone	-1.01751	-0.430434
S2393	Sorbitol (Glucitol)	Sorbitol (Glucitol)	0.400508	-0.435131
S2055	Gimeracil	Gimeracil	-1.64299	-0.445366
S4147	Azithromycin Dihydrate	Azithromycin Dihydrate	-0.277417	-0.448057
S4213	Dirithromycin	Dirithromycin	0.746386	-0.452561
S2065	Lafutidine	Lafutidine	0.877399	-0.453466
S1799	Ranolazine (Ranexa)	Ranolazine (Ranexa)	-3.58567	-0.459534
S1549	Nebivolol (Bystolic)	Nebivolol (Bystolic)	-4.21336	-0.462553
S4285	Ospemifene	Ospemifene	-1.93958	-0.4665
S1776	Toremifene Citrate (Fareston, Acapodene)	Toremifene Citrate (Fareston, Acapodene)	-0.938506	-0.472241
S2045	Doxifluridine	Doxifluridine	-0.94741	-0.47729
S3113	Pyridoxine hydrochloride	Pyridoxine hydrochloride	0.0177497	-0.483736
S2543	Ceftiofur HCl	Ceftiofur HCl	-0.571611	-0.485446
S2589	Miglitol (Glyset)	Miglitol (Glyset)	-2.85423	-0.487443
S4214	Sucralose	Sucralose	-0.412623	-0.495211
S1896	Hydroxyurea (Cytodrox)	Hydroxyurea (Cytodrox)	0.138881	-0.497255
S1899	Nicotinamide (Niacinamide)	Nicotinamide (Niacinamide)	-3.01047	-0.49859
S2005	Raltegravir (MK-0518)	Raltegravir (MK-0518)	-1.2024	-0.503782
S1356	Levetiracetam	Levetiracetam	-3.48658	-0.504981
S1252	Entecavir hydrate	Entecavir hydrate	-1.44648	-0.508309
S3186	Azatadine dimaleate	Azatadine dimaleate	-0.991981	-0.509924
S1578	Candesartan (Atacand)	Candesartan (Atacand)	-2.27796	-0.519195
S2233	Esomeprazole sodium (Nexium)	Esomeprazole sodium (Nexium)	0.355081	-0.52098
S1415	Clopidogrel (Plavix)	Clopidogrel (Plavix)	-0.762876	-0.530976
S1377	Drospirenone	Drospirenone	-6.5461	-0.536624
S4386	Acetarsone	Acetarsone	-1.19381	-0.53688
S1397	Rocuronium bromide	Rocuronium bromide	-11.4822	-0.539953
S1197	Finasteride	Finasteride	1.63929	-0.542319
S2412	Genipin	Genipin	-2.02989	-0.548654
S4227	Fidaxomicin	Fidaxomicin	-1.4414	-0.549686
S1978	Methscopolamine (Pamine)	Methscopolamine (Pamine)	-1.52078	-0.5514
S1849	Daidzein	Daidzein	-6.05688	-0.55432
S4182	Nifuroxazide	Nifuroxazide	0.574502	-0.555561
S2510	Spectinomycin hydrochloride	Spectinomycin hydrochloride	-1.80429	-0.556818
S3083	Indacaterol Maleate	Indacaterol Maleate	2.0625	-0.561078
S4062	Ronidazole	Ronidazole	-1.07712	-0.564577
S1964	Rimantadine (Flumadine)	Rimantadine (Flumadine)	-0.966895	-0.56828
S3038	Fosaprepitant dimeglumine	Fosaprepitant dimeglumine	0.00974707	-0.569078
S4074	Sodium nitrite	Sodium nitrite	-1.24036	-0.570513
S2264	Artemether (SM-224)	Artemether (SM-224)	-0.474125	-0.571999
S4192	Chlorquinaldol	Chlorquinaldol	-1.60303	-0.57395
S1567	Pomalidomide	Pomalidomide	-1.98761	-0.578762
S1357	Lidocaine (Alphacaine)	Lidocaine (Alphacaine)	-3.10948	-0.579312
S2028	Diclazuril	Diclazuril	-0.341077	-0.579554
S2721	Nilvadipine (ARC029)	Nilvadipine (ARC029)	-1.34196	-0.579689
S1840	Lomustine (CeeNU)	Lomustine (CeeNU)	-0.637703	-0.586361
S2486	Moroxydine	Moroxydine	0.21466	-0.586634
S2085	Trimebutine	Trimebutine	0.844056	-0.590911
S3154	Butenafine HCl	Butenafine HCl	-1.68925	-0.595398
S2017	Benidipine hydrochloride	Benidipine hydrochloride	-1.13035	-0.597177
S4402	Oxeladin Citrate	Oxeladin Citrate	-2.71816	-0.598164
S2610	Lonidamine	Lonidamine	-2.90109	-0.598381
S2128	Bazedoxifene HCl	Bazedoxifene HCl	-0.199403	-0.607207
S4231	Pilocarpine HCl	Pilocarpine HCl	-0.399656	-0.609462
S4026	Hydroxyzine 2HCl	Hydroxyzine 2HCl	-0.985495	-0.611031
S3183	Amitriptyline HCl	Amitriptyline HCl	-0.783826	-0.611897
S2495	Oxymetazoline hydrochloride	Oxymetazoline hydrochloride	2.00535	-0.612967
S1843	Chenodeoxycholic acid	Chenodeoxycholic acid	-2.27389	-0.613858
S4336	Metaraminol Bitartrate	Metaraminol Bitartrate	-0.491442	-0.614764
S2082	Adiphenine HCl	Adiphenine HCl	-0.551733	-0.624728
S2109	Imidapril (Tanatril) HCl	Imidapril (Tanatril) HCl	0.376422	-0.625283
S2069	Argatroban	Argatroban	-1.29486	-0.629705
S1816	Chlorpheniramine Maleate	Chlorpheniramine Maleate	-2.5112	-0.631248
S3057	Azilsartan Medoxomil (TAK-491)	Azilsartan Medoxomil (TAK-491)	-1.54049	-0.631525
S1848	Curcumin	Curcumin	-2.74157	-0.640541
S4221	Benzbromarone	Benzbromarone	-0.651366	-0.643336
S1884	Sparfloxacin	Sparfloxacin	-2.47652	-0.646692
S4201	Florfenicol	Florfenicol	-0.949443	-0.668658
S2131	Roflumilast (Daxas)	Roflumilast (Daxas)	0.818822	-0.671396
S1747	Nimodipine (Nimotop)	Nimodipine (Nimotop)	-1.01172	-0.678828
S4334	Mesoridazine Besylate	Mesoridazine Besylate	0.0491022	-0.683304
S1715	Glipizide (Glucotrol)	Glipizide (Glucotrol)	-0.453423	-0.684229
S1294	Cilostazol	Cilostazol	-3.41323	-0.69126
S2328	Nalidixic acid (NegGram)	Nalidixic acid (NegGram)	0.696095	-0.703985
S4063	Vitamin D3 (Cholecalciferol)	Vitamin D3 (Cholecalciferol)	-0.00377684	-0.704411
S1754	Oxybutynin (Ditropan)	Oxybutynin (Ditropan)	-1.67229	-0.706275
S3005	Paroxetine HCl	Paroxetine HCl	-4.30838	-0.710592
S2534	Isoconazole nitrate (Travogen)	Isoconazole nitrate (Travogen)	-4.93048	-0.714215
S2169	Rosuvastatin calcium (Crestor)	Rosuvastatin calcium (Crestor)	-0.405746	-0.73061
S1716	Glyburide (Diabeta)	Glyburide (Diabeta)	-2.88013	-0.74825
S1748	Nisoldipine (Sular)	Nisoldipine (Sular)	-4.29584	-0.74937
S1994	Lacidipine (Lacipil, Motens)	Lacidipine (Lacipil, Motens)	-1.46495	-0.756583
S4065	Guanabenz acetate	Guanabenz acetate	-0.268066	-0.768509
S4232	Nithiamide	Nithiamide	2.04087	-0.786561
S3133	Sulfamethazine	Sulfamethazine	0.189316	-0.789992
S3155	Mepivacaine HCl	Mepivacaine HCl	-1.33409	-0.792059
S2381	D-Mannitol (Osmitrol)	D-Mannitol (Osmitrol)	0.489921	-0.792772
S4237	Primaquine Diphosphate	Primaquine Diphosphate	-1.44883	-0.794295
S1952	Methoxsalen (Oxsoralen)	Methoxsalen (Oxsoralen)	-2.33819	-0.794501
S1235	Letrozole	Letrozole	-0.946185	-0.796032
S1825	Erdosteine	Erdosteine	-2.70325	-0.800375
S2376	Ammonium Glycyrrhizinate	Ammonium Glycyrrhizinate	0.924339	-0.806897
S2509	Sotalol (Betapace)	Sotalol (Betapace)	-0.350789	-0.81235
S2564	Cloxacillin sodium (Cloxacap)	Cloxacillin sodium (Cloxacap)	1.43335	-0.81755
S2104	Levosulpiride (Levogastrol)	Levosulpiride (Levogastrol)	-1.52445	-0.82252
S2043	Memantine HCl (Namenda)	Memantine HCl (Namenda)	1.24777	-0.825239
S4077	Mequinol	Mequinol	0.246125	-0.826604
S2453	Benserazide	Benserazide	-1.36237	-0.831117
S3181	Flumequine	Flumequine	-0.707442	-0.838735
S1379	Isotretinoin	Isotretinoin	3.37988	-0.856563
S2038	Phentolamine mesilate	Phentolamine mesilate	2.03556	-0.856805
S1685	Sulfanilamide	Sulfanilamide	2.41748	-0.857462
S1289	Carmofur	Carmofur	-2.57207	-0.858831
S2097	Ambrisentan	Ambrisentan	0.506879	-0.870568
S4082	Spiramycin	Spiramycin	-1.9386	-0.873843
S1651	Telbivudine (Sebivo, Tyzeka)	Telbivudine (Sebivo, Tyzeka)	-1.90161	-0.875991
S1403	Tigecycline	Tigecycline	-2.47502	-0.876705
S3081	Ulipristal	Ulipristal	-1.59017	-0.877688
S1732	Mitotane (Lysodren)	Mitotane (Lysodren)	-5.39762	-0.881662
S2590	Pioglitazone (Actos)	Pioglitazone (Actos)	-0.124444	-0.882151
S2606	Mifepristone (Mifeprex)	Mifepristone (Mifeprex)	-6.25958	-0.883904
S1949	Menadione	Menadione	-2.68757	-0.884043
S4184	Penciclovir	Penciclovir	1.42444	-0.886069
S2460	Pramipexole (Mirapex)	Pramipexole (Mirapex)	-1.76268	-0.887489
S2542	Phenformin hydrochloride	Phenformin hydrochloride	1.46504	-0.888982
S1792	Simvastatin (Zocor)	Simvastatin (Zocor)	-2.557	-0.890007
S4120	Sulconazole Nitrate	Sulconazole Nitrate	-1.84841	-0.892668
S4051	Nabumetone	Nabumetone	-1.05422	-0.900755
S4162	Benzethonium chloride	Benzethonium chloride	-2.47828	-0.901222
S2601	Gliclazide (Diamicron)	Gliclazide (Diamicron)	-0.799543	-0.903558
S1389	Omeprazole (Prilosec)	Omeprazole (Prilosec)	-2.92397	-0.905344
S2525	Phenytoin (Lepitoin)	Phenytoin (Lepitoin)	-1.72545	-0.90794
S1282	Artemisinin	Artemisinin	-1.04717	-0.914242
S1895	Dipyridamole (Persantine)	Dipyridamole (Persantine)	-0.0357721	-0.916857
S1742	Nevirapine (Viramune)	Nevirapine (Viramune)	-0.465728	-0.92812
S1806	Acipimox	Acipimox	1.07678	-0.931529
S1488	Naratriptan HCl	Naratriptan HCl	-4.4666	-0.93872
S2090	Dexmedetomidine HCl (Precedex)	Dexmedetomidine HCl (Precedex)	1.32876	-0.94122
S1483	Iloperidone (Fanapt)	Iloperidone (Fanapt)	-4.96427	-0.944275
S2499	Phenoxybenzamine HCl	Phenoxybenzamine HCl	0.113821	-0.951264
S1729	Gemfibrozil (Lopid)	Gemfibrozil (Lopid)	-1.5328	-0.954013
S4060	Erythromycin Ethylsuccinate	Erythromycin Ethylsuccinate	-1.21474	-0.958575
S1354	Lansoprazole	Lansoprazole	-5.8022	-0.964872
S2479	Lincomycin hydrochloride (Lincocin)	Lincomycin hydrochloride (Lincocin)	-0.75024	-0.968543
S3060	Medetomidine HCl	Medetomidine HCl	0.716159	-0.969194
S2040	Nimesulide	Nimesulide	-0.296483	-0.977141
S4011	Ampiroxicam	Ampiroxicam	-0.857469	-0.980472
S1271	Acarbose	Acarbose	0.0249268	-0.980996
S2078	Famotidine (Pepcid)	Famotidine (Pepcid)	0.469168	-0.984468
S3021	Rimonabant (SR141716)	Rimonabant (SR141716)	-4.39277	-0.99371
S1983	Adenine hydrochloride	Adenine hydrochloride	-1.52921	-0.999095
S1189	Aprepitant (MK-0869)	Aprepitant (MK-0869)	1.02269	-1.01026
S2594	Pramiracetam	Pramiracetam	-2.2927	-1.01826
S1761	Suprofen (Profenal)	Suprofen (Profenal)	3.07079	-1.02079
S1400	Tenofovir Disoproxil Fumarate	Tenofovir Disoproxil Fumarate	-1.41979	-1.02388
S2547	Tiotropium Bromide hydrate	Tiotropium Bromide hydrate	-1.37139	-1.024
S2229	Eltrombopag (SB-497115-GR)	Eltrombopag (SB-497115-GR)	-0.115606	-1.03315
S1258	Prasugrel (Effient)	Prasugrel (Effient)	1.44278	-1.03632
S1654	Phenylbutazone (Butazolidin, Butatron)	Phenylbutazone (Butazolidin, Butatron)	-4.04176	-1.03639
S2550	Tolterodine tartrate (Detrol LA)	Tolterodine tartrate (Detrol LA)	-1.08324	-1.03913
S1635	Erythromycin (E-Mycin)	Erythromycin (E-Mycin)	-2.79349	-1.04796
S2593	Tolvaptan (OPC-41061)	Tolvaptan (OPC-41061)	-2.49213	-1.05449
S2680	PCI-32765 (Ibrutinib)	PCI-32765 (Ibrutinib)	-6.77572	-1.06339
S2559	Cortisone acetate (Cortone)	Cortisone acetate (Cortone)	0.14257	-1.06997
S2458	Clonidine hydrochloride (Catapres)	Clonidine hydrochloride (Catapres)	-1.80353	-1.0724
S2516	Xylazine HCl	Xylazine HCl	-1.56347	-1.07274
S1430	Rolipram	Rolipram	-14.0936	-1.07697
S2001	Elvitegravir (GS-9137)	Elvitegravir (GS-9137)	-2.33364	-1.0811
S2221	Apatinib (YN968D1)	Apatinib (YN968D1)	-0.0562872	-1.08127
S4164	Doxofylline	Doxofylline	1.44917	-1.08511
S2119	Probucol	Probucol	-0.707424	-1.08767
S1512	Tadalafil (Cialis)	Tadalafil (Cialis)	-2.25712	-1.09399
S2512	Tenoxicam (Mobiflex)	Tenoxicam (Mobiflex)	-0.674551	-1.09596
S2491	Nitrendipine	Nitrendipine	-0.86252	-1.10845
S2091	Betaxolol (Betoptic)	Betaxolol (Betoptic)	-0.310438	-1.11471
S1329	Etomidate	Etomidate	-5.59669	-1.11877
S1538	Telaprevir (VX-950)	Telaprevir (VX-950)	-3.69796	-1.12108
S3209	Amidopyrine	Amidopyrine	0.00678779	-1.12233
S2494	Olopatadine hydrochloride (Opatanol)	Olopatadine hydrochloride (Opatanol)	2.07771	-1.12513
S4085	Levobetaxolol HCl	Levobetaxolol HCl	-0.381756	-1.12546
S4047	Bisacodyl	Bisacodyl	-0.870268	-1.12742
S4021	Tolcapone	Tolcapone	-1.17913	-1.12814
S2154	BIBR-1048 (Dabigatran)	BIBR-1048 (Dabigatran)	-0.488409	-1.12832
S1802	Acadesine	Acadesine	-2.70231	-1.12923
S1569	Tazarotene (Avage)	Tazarotene (Avage)	-0.304559	-1.13462
S4034	Diphemanil methylsulfate	Diphemanil methylsulfate	-0.915008	-1.13524
S2574	Tetracycline HCl	Tetracycline HCl	0.70554	-1.13531
S2108	Flunixin meglumin	Flunixin meglumin	-1.29944	-1.14553
S2036	Aspartame	Aspartame	-0.10371	-1.16384
S2116	Conivaptan HCl (Vaprisol)	Conivaptan HCl (Vaprisol)	-0.0528564	-1.16784
S1669	Loteprednol etabonate	Loteprednol etabonate	-1.58065	-1.17133
S1756	Enoxacin (Penetrex)	Enoxacin (Penetrex)	-1.2394	-1.17172
S2114	Dronedarone HCl (Multaq)	Dronedarone HCl (Multaq)	-0.0311369	-1.17193
S1409	Alfuzosin hydrochloride (Uroxatral)	Alfuzosin hydrochloride (Uroxatral)	-1.02328	-1.18096
S4000	Pergolide mesylate	Pergolide mesylate	-0.66397	-1.19048
S1813	Amlodipine besylate (Norvasc)	Amlodipine besylate (Norvasc)	-2.38967	-1.19515
S4238	Cepharanthine	Cepharanthine	-1.4355	-1.19879
S1979	Amiodarone HCl	Amiodarone HCl	-1.63706	-1.2006
S4210	Benzocaine	Benzocaine	-2.20454	-1.22794
S4076	Propranolol HCl	Propranolol HCl	-1.83526	-1.23786
S1740	Guaifenesin (Guaiphenesin)	Guaifenesin (Guaiphenesin)	-0.668804	-1.24352
S1437	Tizanidine HCl	Tizanidine HCl	-2.65645	-1.24458
S3150	Articaine HCl	Articaine HCl	-0.662157	-1.24529
S1603	Furosemide (Lasix)	Furosemide (Lasix)	-1.91453	-1.25454
S1200	Decitabine	Decitabine	0.570066	-1.28187
S3172	Anagrelide HCl	Anagrelide HCl	-1.16668	-1.29239
S1782	Azacitidine (Vidaza)	Azacitidine (Vidaza)	-5.4885	-1.30549
S1293	Cilnidipine	Cilnidipine	-6.42419	-1.31384
S4043	tetrahydrozoline hydrochloride	tetrahydrozoline hydrochloride	-0.997743	-1.31518
S3048	Solifenacin succinate	Solifenacin succinate	-3.53363	-1.31793
S2496	Ozagrel	Ozagrel	0.244558	-1.32006
S1305	Mercaptopurine	Mercaptopurine	-3.32399	-1.32522
S2031	Fenticonazole nitrate	Fenticonazole nitrate	-1.97441	-1.33189
S1280	Amisulpride	Amisulpride	-0.308589	-1.3323
S2573	Tetracaine hydrochloride (Pontocaine)	Tetracaine hydrochloride (Pontocaine)	0.0497266	-1.33348
S2293	DL-Carnitine hydrochloride	DL-Carnitine hydrochloride	-0.701808	-1.33355
S2484	Milrinone (Primacor)	Milrinone (Primacor)	2.6401	-1.33675
S4211	Montelukast Sodium	Montelukast Sodium	-0.720609	-1.34254
S4173	1-Hexadecanol	1-Hexadecanol	-2.59001	-1.34493
S1885	Felodipine (Plendil)	Felodipine (Plendil)	-3.63713	-1.35506
S2410	Paeoniflorin	Paeoniflorin	0.158457	-1.35684
S1876	Valaciclovir HCl	Valaciclovir HCl	-4.7427	-1.3621
S1734	Meloxicam (Mobic)	Meloxicam (Mobic)	-3.89582	-1.36247
S1880	Roxatidine acetate HCl	Roxatidine acetate HCl	0.107254	-1.36461
S1832	Atracurium besylate	Atracurium besylate	-2.60987	-1.36898
S3019	Ciclopirox ethanolamine	Ciclopirox ethanolamine	-7.24504	-1.37324
S2067	Ozagrel HCl	Ozagrel HCl	-0.262923	-1.38078
S3080	Etravirine (TMC125)	Etravirine (TMC125)	-1.67913	-1.38228
S3212	Moclobemide	Moclobemide	0.301131	-1.38772
S1606	Clotrimazole (Canesten)	Clotrimazole (Canesten)	-1.93457	-1.39972
S2025	Urapidil HCl	Urapidil HCl	0.251341	-1.40303
S4096	Droperidol	Droperidol	0.418939	-1.40334
S2026	Ginkgolide A	Ginkgolide A	0.580125	-1.41214
S1605	Cefdinir (Omnicef)	Cefdinir (Omnicef)	0.646229	-1.41995
S2497	Pancuronium (Pavulon)	Pancuronium (Pavulon)	-0.656542	-1.43211
S5003	FK-506 (Tacrolimus)	FK-506 (Tacrolimus)	-3.11131	-1.43464
S2121	Licofelone	Licofelone	0.113506	-1.44398
S2522	L-Adrenaline (Epinephrine)	L-Adrenaline (Epinephrine)	0.134574	-1.44543
S1760	Rifapentine (Priftin)	Rifapentine (Priftin)	-1.39305	-1.45017
S4007	Pentamidine	Pentamidine	-2.21548	-1.45464
S3027	Fenoprofen calcium hydrate	Fenoprofen calcium hydrate	-2.16845	-1.45651
S2057	Cyclophosphamide monohydrate	Cyclophosphamide monohydrate	-1.42265	-1.4609
S2064	Balofloxacin	Balofloxacin	-2.51658	-1.46962
S1385	Mosapride citrate	Mosapride citrate	-1.48043	-1.47738
S5004	Pimecrolimus	Pimecrolimus	-2.30934	-1.48052
S3167	Altrenogest	Altrenogest	-0.482032	-1.4935
S1902	Vitamin B12	Vitamin B12	-2.23052	-1.49835
S1267	Vemurafenib (PLX4032)	Vemurafenib (PLX4032)	1.96326	-1.50236
S1222	Dexrazoxane Hydrochloride	Dexrazoxane Hydrochloride	0.156694	-1.50543
S3012	Pazopanib	Pazopanib	-7.01132	-1.50946
S1672	Aminoglutethimide (Cytadren)	Aminoglutethimide (Cytadren)	1.76735	-1.51004
S3178	Brinzolamide	Brinzolamide	-1.38888	-1.51946
S3043	Rofecoxib (Vioxx)	Rofecoxib (Vioxx)	-0.768274	-1.52125
S1833	Butoconazole nitrate	Butoconazole nitrate	-0.645379	-1.52234
S1827	Betaxolol hydrochloride (Betoptic)	Betaxolol hydrochloride (Betoptic)	-2.40494	-1.52858
S4363	Noscapine HCl	Noscapine HCl	-1.84257	-1.53466
S1866	Diphenhydramine HCl (Benadryl)	Diphenhydramine HCl (Benadryl)	-3.78846	-1.5373
S2585	Brompheniramine	Brompheniramine	-1.04725	-1.54441
S2505	Rosiglitazone maleate	Rosiglitazone maleate	1.37782	-1.54681
S1859	Diethylstilbestrol (Stilbestrol)	Diethylstilbestrol (Stilbestrol)	-2.60089	-1.57701
S2054	Orphenadrine citrate (Norflex)	Orphenadrine citrate (Norflex)	-1.87925	-1.57848
S4054	Spironolactone	Spironolactone	-1.59586	-1.58216
S4132	Deoxyarbutin	Deoxyarbutin	0.516507	-1.58623
S1831	Carvedilol	Carvedilol	-2.29584	-1.59112
S4321	Diphenylpyraline HCl	Diphenylpyraline HCl	0.256084	-1.59125
S1444	Ziprasidone hydrochloride	Ziprasidone hydrochloride	-5.14215	-1.59755
S1655	Ezetimibe (Zetia)	Ezetimibe (Zetia)	-3.2211	-1.59878
S2504	Ribavirin (Copegus)	Ribavirin (Copegus)	-0.159472	-1.62462
S2037	Candesartan cilexetil (Atacand)	Candesartan cilexetil (Atacand)	2.66831	-1.62887
S4349	Procyclidine HCl	Procyclidine HCl	-1.78083	-1.63723
S3144	Darifenacin HBr	Darifenacin HBr	-0.84625	-1.63781
S4056	Retapamulin	Retapamulin	-0.745027	-1.64645
S2560	Amiloride hydrochloride dihydrate	Amiloride hydrochloride dihydrate	-0.643785	-1.64959
S3017	Aspirin (Acetylsalicylic acid)	Aspirin (Acetylsalicylic acid)	-1.1901	-1.65252
S2508	Scopolamine hydrobromide	Scopolamine hydrobromide	-1.19438	-1.66104
S2457	Clindamycin hydrochloride (Dalacin)	Clindamycin hydrochloride (Dalacin)	-1.35017	-1.67268
S1913	Tropicamide	Tropicamide	-2.52599	-1.67826
S1721	Azathioprine (Azasan, Imuran)	Azathioprine (Azasan, Imuran)	-5.32486	-1.68609
S4374	Thioridazine HCl	Thioridazine HCl	-3.76766	-1.69067
S1657	Enalaprilat dihydrate	Enalaprilat dihydrate	1.73048	-1.69368
S1457	Atazanavir sulfate	Atazanavir sulfate	-3.79124	-1.70361
S4151	Penfluridol	Penfluridol	-0.0747917	-1.713
S2007	Sulindac (Clinoril)	Sulindac (Clinoril)	0.159415	-1.71552
S2900	Cobicistat (GS-9350)	Cobicistat (GS-9350)	-3.84071	-1.75084
S2096	Almotriptan malate (Axert)	Almotriptan malate (Axert)	-0.664475	-1.75419
S4149	Amfenac Sodium (monohydrate)	Amfenac Sodium (monohydrate)	1.11399	-1.78584
S1380	Lopinavir (ABT-378)	Lopinavir (ABT-378)	-5.15838	-1.78625
S4044	toltrazuril	toltrazuril	-0.32657	-1.78982
S2569	Phenylephrine HCl	Phenylephrine HCl	0.225793	-1.79961
S1790	Rifaximin (Xifaxan)	Rifaximin (Xifaxan)	1.44079	-1.82094
S2240	Fesoterodine fumarate (Toviaz)	Fesoterodine fumarate (Toviaz)	-0.0409534	-1.82987
S3179	Carbenicillin disodium	Carbenicillin disodium	-0.44626	-1.84142
S1376	Gestodene	Gestodene	-0.324202	-1.85068
S2059	Terazosin HCl (Hytrin)	Terazosin HCl (Hytrin)	0.1953	-1.85149
S2602	Acemetacin (Emflex)	Acemetacin (Emflex)	-1.73666	-1.85356
S2058	Tolnaftate	Tolnaftate	-2.16911	-1.85395
S2459	Clozapine (Clozaril)	Clozapine (Clozaril)	-0.687504	-1.85464
S2456	Chlorpromazine (Sonazine)	Chlorpromazine (Sonazine)	1.04254	-1.85688
S1286	Budesonide	Budesonide	-0.396563	-1.87109
S4015	Cyclamic acid	Cyclamic acid	-0.469741	-1.87155
S4053	Sertraline HCl	Sertraline HCl	-0.158731	-1.87292
S4022	Probenecid (Benemid)	Probenecid (Benemid)	-0.0821358	-1.90222
S1771	Chlorprothixene	Chlorprothixene	-3.53671	-1.90602
S2041	Dyclonine HCl	Dyclonine HCl	-0.156579	-1.91341
S2519	Naphazoline hydrochloride (Naphcon)	Naphazoline hydrochloride (Naphcon)	0.0546838	-1.92134
S2521	Epinephrine bitartrate (Adrenalinium)	Epinephrine bitartrate (Adrenalinium)	-0.184987	-1.9473
S1261	Celecoxib	Celecoxib	-0.97008	-1.95688
S1209	Adrucil (Fluorouracil)	Adrucil (Fluorouracil)	-0.916993	-1.96036
S4035	Vitamin D2	Vitamin D2	0.0419723	-1.96476
S4107	Clofazimine	Clofazimine	0.53704	-1.97321
S1398	Stavudine	Stavudine	-0.716373	-1.97389
S2475	Imatinib (Gleevec)	Imatinib (Gleevec)	-3.21932	-1.9909
S2205	OSI-420 (Desmethyl Erlotinib)	OSI-420 (Desmethyl Erlotinib)	-2.87605	-1.99168
S1191	Fulvestrant (Faslodex)	Fulvestrant (Faslodex)	0.220903	-1.99675
S2215	DAPT (GSI-IX)	DAPT (GSI-IX)	-1.23515	-2.00611
S2011	Pramipexole dihydrochloride monohydrate	Pramipexole dihydrochloride monohydrate	-0.835814	-2.00962
S2466	Estriol	Estriol	-2.9005	-2.02676
S1965	Primidone (Mysoline)	Primidone (Mysoline)	-4.14336	-2.03449
S2120	Arbidol HCl	Arbidol HCl	-2.65789	-2.05091
S1652	Monobenzone (Benoquin)	Monobenzone (Benoquin)	-3.20006	-2.07205
S2536	Miconazole (Monistat)	Miconazole (Monistat)	-1.61803	-2.07774
S1330	Felbamate	Felbamate	-3.8026	-2.0923
S4216	Valnemulin HCl	Valnemulin HCl	-1.30747	-2.09325
S2077	Atorvastatin calcium (Lipitor)	Atorvastatin calcium (Lipitor)	-0.633443	-2.12264
S1723	Indomethacin (Indocid, Indocin)	Indomethacin (Indocid, Indocin)	1.86424	-2.12674
S1255	Nepafenac	Nepafenac	0.00291806	-2.14852
S2446	Levosimendan	Levosimendan	-2.08512	-2.15164
S2006	Pyrimethamine	Pyrimethamine	-2.579	-2.15239
S2084	Duloxetine HCl (Cymbalta)	Duloxetine HCl (Cymbalta)	-1.34285	-2.18461
S1741	Rifabutin (Mycobutin)	Rifabutin (Mycobutin)	-3.71006	-2.18993
S1278	Altretamine (Hexalen)	Altretamine (Hexalen)	4.9046	-2.19355
S1358	Loratadine	Loratadine	-6.86866	-2.20146
S4242	Cetrimonium Bromide	Cetrimonium Bromide	-2.45964	-2.20318
S1969	Nefiracetam (Translon)	Nefiracetam (Translon)	-2.58842	-2.22523
S1865	Diltiazem HCl (Tiazac)	Diltiazem HCl (Tiazac)	-4.28511	-2.23325
S1508	Alprostadil (Caverject)	Alprostadil (Caverject)	-1.94394	-2.23636
S1835	Azithromycin (Zithromax)	Azithromycin (Zithromax)	-4.2491	-2.24616
S3160	Ethynodiol diacetate	Ethynodiol diacetate	-1.67772	-2.29826
S1394	Pizotifen malate	Pizotifen malate	-4.63235	-2.3295
S1353	Ketoconazole	Ketoconazole	-3.93907	-2.3316
S2480	Loperamide hydrochloride	Loperamide hydrochloride	-1.48128	-2.3349
S1890	Nizatidine	Nizatidine	-2.55252	-2.34298
S2454	Bupivacaine hydrochloride (Marcain)	Bupivacaine hydrochloride (Marcain)	-1.68956	-2.36125
S2411	Geniposide	Geniposide	-0.900729	-2.38814
S2613	Clorsulon	Clorsulon	-2.64294	-2.39577
S3035	Daunorubicin HCl (Daunomycin HCl)	Daunorubicin HCl (Daunomycin HCl)	-10.8445	-2.44156
S2552	Azelastine hydrochloride (Astelin)	Azelastine hydrochloride (Astelin)	2.41624	-2.46574
S1743	Esomeprazole magnesium (Nexium)	Esomeprazole magnesium (Nexium)	0.0639581	-2.47043
S2047	Lornoxicam (Xefo)	Lornoxicam (Xefo)	-1.83792	-2.47305
S1221	Dacarbazine (DTIC-Dome)	Dacarbazine (DTIC-Dome)	0.829956	-2.49749
S2586	Dimethyl Fumarate	Dimethyl Fumarate	-8.81632	-2.5179
S3149	Estradiol valerate	Estradiol valerate	-1.13945	-2.51976
S1340	Gatifloxacin	Gatifloxacin	-4.31858	-2.53059
S2461	Domperidone (Motilium)	Domperidone (Motilium)	-2.79385	-2.54041
S2030	Flunarizine 2HCl	Flunarizine 2HCl	3.1438	-2.56259
S3161	Sertaconazole nitrate	Sertaconazole nitrate	-1.94386	-2.58956
S2130	Atropine sulfate monohydrate	Atropine sulfate monohydrate	-0.57201	-2.59089
S2046	Pioglitazone hydrochloride (Actos)	Pioglitazone hydrochloride (Actos)	-1.0356	-2.59792
S1854	Bifonazole	Bifonazole	-1.61323	-2.6048
S1830	Oxfendazole	Oxfendazole	-3.49552	-2.61523
S4084	Lomerizine HCl	Lomerizine HCl	-1.74775	-2.64006
S2555	Clarithromycin (Biaxin, Klacid)	Clarithromycin (Biaxin, Klacid)	-0.216145	-2.64826
S1188	Anastrozole	Anastrozole	0.470885	-2.66135
S1604	Olmesartan medoxomil (Benicar)	Olmesartan medoxomil (Benicar)	-0.172822	-2.67629
S1374	Doripenem Hydrate	Doripenem Hydrate	-2.72813	-2.70862
S1735	Mesna (Uromitexan, Mesnex)	Mesna (Uromitexan, Mesnex)	1.39008	-2.7253
S1351	Ivermectin	Ivermectin	-2.72571	-2.79464
S1137	Malotilate	Malotilate	0.330133	-2.81844
S3196	Azacyclonol	Azacyclonol	0.0867064	-2.84701
S1903	Diclofenac	Diclofenac	-2.45266	-2.85233
S2561	Clomifene citrate (Serophene)	Clomifene citrate (Serophene)	1.02883	-2.90482
S3022	Cabazitaxel (Jevtana)	Cabazitaxel (Jevtana)	-10.9436	-2.91555
S1497	Pralatrexate (Folotyn)	Pralatrexate (Folotyn)	-7.71913	-2.91582
S1778	Trifluridine (Viroptic)	Trifluridine (Viroptic)	-7.08387	-2.92251
S3162	Tylosin tartrate	Tylosin tartrate	-1.97366	-2.96827
S1975	Aripiprazole (Abilify)	Aripiprazole (Abilify)	-1.3094	-2.99337
S1898	Tropisetron	Tropisetron	-2.38318	-3.03434
S4172	Cetylpyridinium Chloride	Cetylpyridinium Chloride	-4.54699	-3.04426
S1869	Dapoxetine hydrochloride (Priligy)	Dapoxetine hydrochloride (Priligy)	-4.68393	-3.08688
S1773	Oxytetracycline (Terramycin)	Oxytetracycline (Terramycin)	0.929618	-3.09652
S1304	Megestrol Acetate	Megestrol Acetate	-3.23494	-3.17719
S1847	Clemastine Fumarate	Clemastine Fumarate	-2.75813	-3.21213
S2535	Econazole nitrate (Spectazole)	Econazole nitrate (Spectazole)	-1.29426	-3.21305
S2853	Carfilzomib (PR-171)	Carfilzomib (PR-171)	-14.6746	-3.2248
S2541	Clomipramine HCl	Clomipramine HCl	-0.56895	-3.24303
S1957	Sulfamethizole (Proklar)	Sulfamethizole (Proklar)	-2.17853	-3.24881
S1988	Propylthiouracil	Propylthiouracil	-1.04162	-3.25588
S1646	Ketorolac (Toradol)	Ketorolac (Toradol)	1.12834	-3.26628
S4012	Desloratadine	Desloratadine	-1.02632	-3.3222
S1636	Amphotericin B	Amphotericin B	0.74814	-3.34504
S2409	10-Deacetylbaccatin-III	10-Deacetylbaccatin-III	-0.751129	-3.36467
S2528	Ciclopirox (Penlac)	Ciclopirox (Penlac)	0.412824	-3.40049
S1299	Floxuridine	Floxuridine	-10.981	-3.42574
S1023	Erlotinib HCl	Erlotinib HCl	-1.24557	-3.44553
S4269	Vinorelbine Tartrate	Vinorelbine Tartrate	-5.60201	-3.46686
S1144	Ivacaftor (VX-770)	Ivacaftor (VX-770)	1.52234	-3.48825
S1914	Pregnenolone	Pregnenolone	-2.01687	-3.48981
S1891	Carbidopa	Carbidopa	-3.05386	-3.50726
S1613	Silodosin (Rapaflo)	Silodosin (Rapaflo)	-1.03682	-3.52243
S1910	Tioconazole	Tioconazole	-3.03213	-3.52592
S1971	Nicorandil (Ikorel)	Nicorandil (Ikorel)	-1.89148	-3.60905
S1514	Cyclosporine (Neoral)	Cyclosporine (Neoral)	-4.06625	-3.6192
S3201	Trifluoperazine 2HCl	Trifluoperazine 2HCl	-1.0977	-3.62625
S3163	Benztropine mesylate	Benztropine mesylate	-0.836643	-3.64752
S3199	Reboxetine mesylate	Reboxetine mesylate	-1.21035	-3.67435
S1956	Miconazole nitrate	Miconazole nitrate	-3.09011	-3.70034
S2024	Ketotifen fumarate (Zaditor)	Ketotifen fumarate (Zaditor)	-1.77406	-3.76321
S1625	Ethinyl Estradiol	Ethinyl Estradiol	-0.724172	-3.76994
S1501	Mycophenolate mofetil (CellCept)	Mycophenolate mofetil (CellCept)	-11.9806	-3.83456
S1878	Ganciclovir	Ganciclovir	-1.59241	-3.85651
S2044	Cyproheptadine HCl (Periactin)	Cyproheptadine HCl (Periactin)	-2.22806	-3.92988
S1712	Deferasirox (Exjade)	Deferasirox (Exjade)	-3.00506	-3.9727
S1550	Pimobendan (Vetmedin)	Pimobendan (Vetmedin)	0.0806468	-3.99938
S1786	Verteporfin (Visudyne)	Verteporfin (Visudyne)	-7.98841	-4.1964
S1025	Gefitinib (Iressa)	Gefitinib (Iressa)	-1.42512	-4.19861
S1759	Pitavastatin calcium (Livalo)	Pitavastatin calcium (Livalo)	-7.76479	-4.2498
S1718	Adefovir Dipivoxil (Preveon, Hepsera)	Adefovir Dipivoxil (Preveon, Hepsera)	-7.68168	-4.29589
S2551	Sulbactam sodium (Unasyn)	Sulbactam sodium (Unasyn)	0.518985	-4.34134
S2538	Acetanilide (Antifebrin)	Acetanilide (Antifebrin)	-1.4908	-4.47639
S1909	Fluvastatin sodium (Lescol)	Fluvastatin sodium (Lescol)	-3.07692	-4.48388
S2061	Lovastatin (Mevacor)	Lovastatin (Mevacor)	1.04261	-4.50941
S1185	Ritonavir	Ritonavir	-0.261326	-4.53446
S1212	Bendamustine HCL	Bendamustine HCL	-0.0701791	-4.71615
S2506	Roxithromycin (Roxl-150)	Roxithromycin (Roxl-150)	-1.65735	-4.85101
S2217	Irinotecan HCl Trihydrate (Campto)	Irinotecan HCl Trihydrate (Campto)	-4.17995	-4.95718
S4505	Vinblastine sulfate	Vinblastine sulfate	-4.42807	-5.11496
S1490	Ponatinib (AP24534)	Ponatinib (AP24534)	-12.5147	-5.13118
S1256	Rufinamide (Banzel)	Rufinamide (Banzel)	-0.991976	-5.13866
S1714	Gemcitabine (Gemzar)	Gemcitabine (Gemzar)	-8.96403	-5.16669
S1120	Everolimus (RAD001)	Everolimus (RAD001)	-1.06889	-5.39055
S2503	Racecadotril (Acetorphan)	Racecadotril (Acetorphan)	1.29718	-5.41543
S1237	Methazolastone	Methazolastone	-1.81331	-5.43561
S1033	Nilotinib (AMN-107)	Nilotinib (AMN-107)	-1.23356	-5.61379
S1028	Lapatinib Ditosylate (Tykerb)	Lapatinib Ditosylate (Tykerb)	-0.666817	-5.66509
S4016	Ouabain	Ouabain	-3.89405	-5.68647
S1640	Albendazole (Albenza)	Albendazole (Albenza)	-6.77165	-5.76432
S2493	Olanzapine (Zyprexa)	Olanzapine (Zyprexa)	0.993593	-5.77605
S4075	Pyrithione zinc	Pyrithione zinc	-11.2979	-5.78971
S1288	Camptothecin	Camptothecin	-13.9082	-5.81047
S2527	Methacycline hydrochloride (Physiomycine)	Methacycline hydrochloride (Physiomycine)	3.68834	-5.90136
S1039	Rapamycin (Sirolimus)	Rapamycin (Sirolimus)	-1.34449	-5.96166
S2408	Cephalomannine	Cephalomannine	-4.7332	-5.98122
S1005	Axitinib	Axitinib	-2.62221	-6.09306
S1026	Imatinib Mesylate	Imatinib Mesylate	-2.44525	-6.09654
S1787	Teniposide (Vumon)	Teniposide (Vumon)	-10.3836	-6.15386
S2455	Bethanechol chloride	Bethanechol chloride	0.126203	-6.17432
S2476	Itraconazole (Sporanox)	Itraconazole (Sporanox)	-3.71295	-6.31363
S2517	Maprotiline hydrochloride	Maprotiline hydrochloride	0.0607754	-6.33234
S2467	Famciclovir (Famvir)	Famciclovir (Famvir)	0.289607	-6.4349
S2515	Vardenafil (Vivanza)	Vardenafil (Vivanza)	0.885024	-6.4865
S1287	Bumetanide	Bumetanide	0.546759	-6.51646
S1233	2-Methoxyestradiol	2-Methoxyestradiol	-2.20178	-6.57928
S2487	Mycophenolic (Mycophenolate)	Mycophenolic (Mycophenolate)	-4.55006	-6.60979
S2481	Manidipine (Manyper)	Manidipine (Manyper)	0.0603973	-7.07069
S2468	Fenbendazole	Fenbendazole	-4.33706	-7.17125
S1044	Temsirolimus (Torisel)	Temsirolimus (Torisel)	-1.98227	-7.31467
S1283	Asenapine	Asenapine	-1.08596	-7.35853
S2485	Mitoxantrone Hydrochloride	Mitoxantrone Hydrochloride	-5.68161	-7.82062
S1042	Sunitinib Malate (Sutent)	Sunitinib Malate (Sutent)	-2.34314	-7.89849
S1064	Masitinib (AB1010)	Masitinib (AB1010)	-2.87492	-8.43149
S1199	Cladribine	Cladribine	-2.76342	-8.99682
S1035	Pazopanib HCl	Pazopanib HCl	-2.70902	-9.09472
S1040	Sorafenib (Nexavar)	Sorafenib (Nexavar)	-2.83567	-9.15152
S1178	Regorafenib (BAY 73-4506)	Regorafenib (BAY 73-4506)	-3.47409	-9.27711
S1257	Posaconazole	Posaconazole	-1.69725	-9.48452
S1224	Oxaliplatin (Eloxatin)	Oxaliplatin (Eloxatin)	-3.35927	-9.75948
S1917	Crystal violet	Crystal violet	-7.98312	-10.6029
S1148	Docetaxel (Taxotere)	Docetaxel (Taxotere)	-3.67684	-10.7673
S1228	Idarubicin HCl	Idarubicin HCl	-1.92	-10.9249
S1210	Abitrexate (Methotrexate)	Abitrexate (Methotrexate)	-3.60345	-11.0257
S1014	Bosutinib (SKI-606)	Bosutinib (SKI-606)	-3.25634	-11.0501
S1214	Bleomycin sulfate	Bleomycin sulfate	-3.58486	-11.0885
S1223	Epirubicin HCl	Epirubicin HCl	-3.88918	-11.2252
S1150	Paclitaxel (Taxol)	Paclitaxel (Taxol)	-3.05301	-11.4089
S1119	XL-184 (Cabozantinib)	XL-184 (Cabozantinib)	-4.31091	-11.5068
S1208	Doxorubicin (Adriamycin)	Doxorubicin (Adriamycin)	-3.99199	-11.5629
S1218	Clofarabine	Clofarabine	-4.31061	-12.4213
S1046	Vandetanib (Zactima)	Vandetanib (Zactima)	-3.47521	-12.4596
S1198	Irinotecan	Irinotecan	-4.68044	-12.5192
S1231	Topotecan HCl	Topotecan HCl	-3.06549	-13.0439
S1276	Adapalene	Adapalene	-3.95968	-13.2681
S1021	Dasatinib (BMS-354825)	Dasatinib (BMS-354825)	-4.55478	-13.321
S1011	Afatinib (BIBW2992)	Afatinib (BIBW2992)	-3.87587	-13.4398
S1013	Bortezomib (Velcade)	Bortezomib (Velcade)	-5.33686	-13.6804
S1241	Vincristine sulfate	Vincristine sulfate	-4.12118	-13.8708
S1068	Crizotinib (PF-02341066)	Crizotinib (PF-02341066)	-4.65301	-13.8735
S1225	Etoposide (VP-16)	Etoposide (VP-16)	-4.38223	-14.034

## Sheet: 57 compunds secondry screening
Screened compounds	WT	N1941S
Vorinostat (SAHA)	10.9889	9.22079
Regorafenib	-2.04734	-1.67124
Rolipram	0.47569	-0.420737
Betamethasone (Celestone)	5.28044	1.59207
Dexamethasone	5.85425	2.74346
Acitretin	1.52624	-0.0895875
Desonide	5.43574	3.30734
Betamethasone Dipropionate	5.26061	2.52663
Didanosine (Videx)	0.901416	-0.0112376
Cyclosporine (Neoral)	-1.02559	-1.969
Betamethasone valerate (Betnovate)	3.57897	-0.0130895
Triamcinolone Acetonide	5.78571	2.43615
Lamivudine (Epivir)	1.23013	1.89299
Hydrocortisone (Cortisol)	3.8167	2.05137
Sulfamethizole (Proklar)	-0.100102	-0.408874
Chloroxine	-0.175625	-1.26881
Prednisolone (Hydroretrocortine)	5.36739	2.74125
Trifluridine (Viroptic)	-1.65633	-0.977326
Methylprednisolone	5.59647	2.40632
Triamcinolone (Aristocort)	5.9519	0.471825
Tamoxifen Citrate (Nolvadex)	5.46554	3.02518
Fluticasone propionate (Flonase, Veramyst)	5.22316	3.66745
Deflazacort (Calcort)	5.60224	4.12627
Imatinib (Gleevec)	-0.0383025	-0.134187
Isoconazole nitrate (Travogen)	0.23567	0.415319
Fluocinolone acetonide (Flucort-N)	5.84698	3.96859
Roxithromycin (Roxl-150)	0.28363	-1.18944
Itraconazole (Sporanox)	-1.82465	-1.97223
Prednisolone acetate (Omnipred)	4.7171	3.32077
Clobetasol propionate	4.65741	3.5126
Dexamethasone acetate	3.54891	1.37469
Clorsulon	0.468615	-0.0417589
Fluocinonide (Vanos)	4.14996	5.23255
Pazopanib	-2.00931	-2.07464
Beclomethasone dipropionate	5.01785	3.29728
Pentamidine	-0.501006	-1.2261
Trifluoperazine 2HCl	0.0700189	-0.818699
Sertaconazole nitrate	0.00244767	-0.805597
Halobetasol Propionate	4.09389	1.55132
Voglibose	4.08109	2.99706
Bezafibrate	2.74873	0.83411
Fenspiride HCl	2.82052	1.2104
Clorprenaline HCL	0.654375	0.0131144
Tiratricol	0.359192	-0.0842187
Loxapine Succinate	3.85552	2.60831
Dexlansoprazole	0.860583	-0.121667
Flumethasone	5.14463	3.00127
Esmolol HCl	0.57887	0.237789
Chlorzoxazone	3.85933	1.39824
Clofibric acid	0.7438	-0.194216
Eprosartan Mesylate	0.918908	0.196525
Difluprednate	7.10001	4.29894
Closantel Sodium	4.00427	2.08032
9-Aminoacridine	0.432681	0.623375
Phthalylsulfacetamide	0.00830923	-0.427088
Fluorometholone Acetate	5.53825	3.77672
Carbachol	0.962063	0.327677
