# Supplementary material for: Cell-Based Small-Molecule Screening Identifying Proteostasis Regulators Enhancing Factor VIII Missense Mutant Secretion
Source: Biomolecules. 2025 Mar 21;15(4):458. doi: 10.3390/biom15040458 (PMC12024529; doi:10.3390/biom15040458)
Supplement: Supplementary file 1 [file biomolecules-15-00458-s001.zip › biomolecules-3505096-supplementary new version/Table S2.xlsx]

## Sheet: Sheet1
IDNUMBER	Brutto-formula	PLATE	Z score	IUPAC NAME
ST001556	C15H20O2	1	-0.820181	(1S,9R)-9-methyl-4,13-dimethylene-6-oxatricyclo[7.4.0.0<3,7>]tridecan-5-one
ST002686	C27H40O5	1	0.152843	(19R)-9-acetyl-19-hydroxy-10,14-dimethyl-20-oxopentacyclo[11.8.0.0<2,10>.0<4,9 >.0<14,19>]henicos-17-yl acetate
ST005095	C13H18N2O2	1	0.623958	11-(2-hydroxyethyl)-7,11-diazatricyclo[7.3.1.0<2,7>]trideca-2,4-dien-6-one
ST005140	C24H22N4	1	0.283589	2-{2-benzimidazol-2-yl-1-[(4-methylphenyl)methyl]ethyl}benzimidazole
ST005141	C24H22N4O	1	0.162723	1-(2,3-dibenzimidazol-2-ylpropyl)-2-methoxybenzene
ST005173	C14H13NO4	1	0.816126	4,7,8-trimethoxyfurano[2,3-b]quinoline
ST005174	C18H21NO6	1	0.694601	1-(4,8-dimethoxyfurano[2,3-b]quinolin-7-yloxy)-3-methylbutane-2,3-diol
ST005176	C19H25NO4	1	-0.127752	4-((2E)-6,7-dihydroxy-3,7-dimethyloct-2-enyloxy)hydroquinolin-2-one
ST005177	C16H21NO5	1	-1.04676	8-(2,3-dihydroxy-3-methylbutoxy)-4-methoxy-1-methylhydroquinolin-2-one
ST005178	C15H15NO3	1	-1.1426	9-methoxy-2,2-dimethyl-6-hydro-2H-pyrano[5,6-c]quinolin-5-one
ST005180	C39H57ClN2O15	1	0.461266
ST005203	C39H61NO5	1	0.639766	1,2,6,6,10,17,20-heptamethyl-12-oxo-17-[(2-piperidylethyl)oxycarbonyl]pentacyc lo[12.8.0.0<2,11>.0<5,10>.0<15,20>]docos-13-en-7-yl acetate
ST008373	C11H14N2O	1	0.0777542	7,11-diazatricyclo[7.3.1.0<2,7>]trideca-2,4-dien-6-one
ST009705	C18H17NO4	1	0.186764	(3S,14S,16S,1R,2R,13R)-3-acetyl-15-oxo-17,19-dioxa-4-azapentacyclo[14.2.1.0<2, 14>.0<4,13>.0<5,10>]nonadeca-5(10),6,8,11-tetraene
ST009844	C24H21NO4	1	-0.368002	(2S,3S,14S,13R)-3-[(4-methylphenyl)carbonyl]-17,19-dioxa-4-azapentacyclo[14.2. 1.0<2,14>.0<4,13>.0<5,10>]nonadeca-5(10),6,8,11-tetraen-15-one
ST011742	C25H29NO4	1	-0.944999	N-phenyl[(9,11,13-trimethyl-8,15-dioxatetracyclo[10.2.2.0<2,7>.0<9,14>]hexadec a-2(7),3,5-trien-12-yl)methoxy]carboxamide
ST011746	C21H28O4	1	-1.62541	[4-(4-methoxyphenyl)-6,8,9-trimethyl-3-oxabicyclo[3.3.1]non-6-enyl]methyl acet ate
ST011914	C17H20N4O6	1	0.252467	7,8-dimethyl-10-(2,3,4,5-tetrahydroxypentyl)-3,10-dihydrobenzo[g]pteridine-2,4 -dione
ST011983	C22H19O13	1	0.526804	7-[(5S,2R,3R,4R,6R)-3,4,5-trihydroxy-6-(hydroxymethyl)(2H-3,4,5,6-tetrahydropy ran-2-yl)]-3,5,6,8-tetrahydroxy-1-methyl-9,10-dioxoanthracene-2-carboxylic aci d
ST012030	C22H30N2O3	1	0.654916	8-acetyl-12-ethyl-6-hydroxy-5-methoxy-8,16-diazapentacyclo[10.6.1.0<1,9>.0<2,7 >.0<16,19>]nonadeca-2(7),3,5-triene
ST012032	C19H23ClN2O	1	-0.28254	((2R,8R)-8-vinylquinuclidin-2-yl)(1S)-4-quinolylmethan-1-ol, chloride
ST014156	C25H23NO6	1	-0.809313	3-[(2,4-dimethoxyphenyl)carbonyl]-17,19-dioxa-4-azapentacyclo[14.2.1.0<2,14>.0 <4,13>.0<5,10>]nonadeca-5(10),6,8,11-tetraen-15-one
ST018408	C10H14N2	1	-0.710677	3-(2-piperidyl)pyridine
ST018409	C10H19NO	1	-0.140925	((1R,2R)-6-azabicyclo[4.4.0]dec-2-yl)methan-1-ol
ST019369	C17H22O3	1	-1.23482	(1S,4aS,10aR)-6-hydroxy-1,4a-dimethyl-1,2,3,4,9,10,10a,4a-octahydrophenanthren ecarboxylic acid
ST019399	C6H6O4	1	0.0385632	5-hydroxy-2-(hydroxymethyl)pyran-4-one
ST019407	C18H26O2	1	0.436731	((1S,4aS)-6-methoxy-1,4a-dimethyl-1,2,3,4,9,10,10a,4a-octahydrophenanthryl)met han-1-ol
ST019451	C15H20N2O	1	-0.00507384	(1S,9S)-11-but-3-enyl-7,11-diazatricyclo[7.3.1.0<2,7>]trideca-2,4-dien-6-one
ST057656	C15H12O5	1	0.157454	(2E)-3-(4-hydroxyphenyl)-1-(2,4,6-trihydroxyphenyl)prop-2-en-1-one
ST023300	C13H14N2O	1	-2.05009	7-methoxy-1-methyl-3,4-dihydrobeta-carboline
ST023301	C20H21NO4	1	-0.721215	4-[(6,7-dimethoxyisoquinolyl)methyl]-1,2-dimethoxybenzene
ST023308	C16H18O10	1	-0.414768	2-(3,4-dihydroxyphenyl)-5,7-dihydroxy-3-methoxychromen-4-one, oxamethane, oxam ethane, oxamethane
ST023493	C21H27NO4	1	-1.35568	1-[(3,4-dimethoxyphenyl)methyl]-6,7-dimethoxy-2-methyl-1,2,3,4-tetrahydroisoqu inoline
ST023512	C9H12N2O6	1	0.943085	1-[(4S,2R,3R,5R)-3,4-dihydroxy-5-(hydroxymethyl)oxolan-2-yl]-1,3-dihydropyrimi dine-2,4-dione
ST023755	C12H17NO2	1	0.0744609	6,7-dimethoxy-1-methyl-1,2,3,4-tetrahydroisoquinoline
ST024694	C15H27IN2	1	1.22072	(2R)-7,15-diazatetracyclo[7.7.1.0<2,7>.0<10,15>]heptadecane, iodide
ST024696	C12H14ClNO	1	-0.361416	1,2,3,9,9a-pentahydrocyclopenta[2,1-b]quinolin-3-ol, chloride
ST024698	C42H40O17	1	0.200926	4-(7-{6-[(3E)-4-(4-acetyloxyphenyl)-2-oxobut-3-enyl]-3,4,5-triacetyloxy(2H-3,4 ,5,6-tetrahydropyran-2-yloxy)}(2R)-5-acetyloxy-4-oxochroman-2-yl)phenyl acetat e
ST024699	C23H18O10	1	0.329861	7-acetyloxy-2-(3,4-diacetyloxyphenyl)-4-oxochromen-5-yl acetate
ST024700	C35H34O18	1	-0.755796	2-(3,4-diacetyloxyphenyl)-4-oxo-7-[3,4,5-triacetyloxy-6-(acetyloxymethyl)(2H-3 ,4,5,6-tetrahydropyran-2-yloxy)]chromen-5-yl acetate
ST024703	C15H10O6	1	-1.3407	2-(3,4-dihydroxyphenyl)-5,7-dihydroxychromen-4-one
ST024704	C21H20O11	1	-0.168095	2-(3,4-dihydroxyphenyl)-5-hydroxy-7-[3,4,5-trihydroxy-6-(hydroxymethyl)(2H-3,4 ,5,6-tetrahydropyran-2-yloxy)]chromen-4-one
ST024705	C15H12O4	1	0.532567	(2R)-5,7-dihydroxy-2-phenylchroman-4-one
ST024706	C15H10O7	1	0.161406	2-(3,4-dihydroxyphenyl)-3,5,7-trihydroxychromen-4-one
ST024707	C15H18O5	1	-0.0052385	7-((2R)-2,3-dihydroxy-3-methylbutoxy)-6-methylchromen-2-one
ST024709	C20H20O4	1	-0.692234	(2S)-5,7-dihydroxy-8-(3-methylbut-2-enyl)-2-phenylchroman-4-one
ST024710	C27H30O16	1	-0.909266	2-(3,4-dihydroxyphenyl)-5,7-dihydroxy-3-{3,4,5-trihydroxy-6-[(3,4,5-trihydroxy -6-methyl(2H-3,4,5,6-tetrahydropyran-2-yloxy))methyl](2H-3,4,5,6-tetrahydropyr an-2-yloxy)}chromen-4-one
ST024711	C8H14N2O	1	-1.02173	methyl(2-oxa-6-azatricyclo[4.2.1.0<3,7>]non-8-yl)amine
ST024712	C22H22O10	1	-0.0597436	5-hydroxy-3-(4-methoxyphenyl)-7-[3,4,5-trihydroxy-6-(hydroxymethyl)(2H-3,4,5,6 -tetrahydropyran-2-yloxy)]chromen-4-one
ST024713	C16H12O4	1	0.631533	7-hydroxy-3-(4-methoxyphenyl)chromen-4-one
ST024715	C10H8O5	1	0.184624	7,8-dihydroxy-6-methoxychromen-2-one
ST024716	C19H12O7	1	0.379261	7-hydroxy-6-methoxy-3-(2-oxochromen-7-yloxy)chromen-2-one
ST024717	C15H16O5	1	-0.0513456	8-hydroxy-6-methoxy-7-(3-methylbut-2-enyloxy)chromen-2-one
ST024726	C15H18O3	1	0.0708382	5,9,13-trimethyl-3-oxatricyclo[8.3.0.0<2,6>]trideca-9,12-diene-4,11-dione
ST024728	C30H30O13	1	-1.10143	{3,4,5-triacetyloxy-6-[3-(4-methoxyphenyl)-4-oxochromen-6-yloxy]-2H-3,4,5,6-te trahydropyran-2-yl}methyl acetate
ST024731	C32H32O15	1	-0.543209	{3,4,5-triacetyloxy-6-[5-acetyloxy-3-(4-methoxyphenyl)-4-oxochromen-6-yloxy]-2 H-3,4,5,6-tetrahydropyran-2-yl}methyl acetate
ST024734	C23H22O10	1	-0.470426	5-(6-acetyloxy-3,5,7-trimethoxy-4-oxochromen-2-yl)-2-methoxyphenyl acetate
ST024752	C33H40N2O9	1	-0.435681	3,8-dimethoxy-4-(methoxycarbonyl)-1,2,3,4,5,11,14,14a,4a,5a-decahydrobenzo[3,4 -g]indolo[2,3-a]quinolizin-2-yl 3,4,5-trimethoxybenzoate
ST024772	C16H19N3O4S	1	-0.570379	(2S,5R,6R)-6-(2-amino-2-phenylacetylamino)-3,3-dimethyl-7-oxo-4-thia-1-azabicy clo[3.2.0]heptane-2-carboxylic acid
ST024783	C23H22O7	1	-1.91193	2-(2-hydroxy-1-methyleneethyl)-8,9-dimethoxy-1,2-dihydrochromano[3,4-b]furano[ 2,3-h]chroman-6-one
ST024785	C23H20O7	1	0.0519013	2-(2-hydroxy-1-methyleneethyl)-8,9-dimethoxy-1,2-dihydro-12H-chromeno[3,4-b]fu rano[2,3-h]chromen-6-one
ST024787	C15H25NO5	1	-0.913548	(7S,7aS)-7-hydroxy-3,5,6,7,7a-pentahydropyrrolizinyl 2-hydroxy-3-methoxy-2-(me thylethyl)butanoate
ST024789	C7H6N2O2	1	0.00283023	4-hydroxy-1-methyl-2-oxohydropyridine-3-carbonitrile
ST024790	C8H8N2O2	1	-0.599032	4-methoxy-1-methyl-2-oxohydropyridine-3-carbonitrile
ST028625	C19H21NO4	1	-0.90976
ST028628	C18H16O7	1	-5.06898	(9aR)-4,8-diacetyl-1,3-dihydroxy-2,9a-dimethyl-7,9-dioxo-8,9a-dihydrobenzo[2,1 -d]benzo[b]furan
ST030560	C15H10O6	1	-0.238903	3,5,7-trihydroxy-2-(4-hydroxyphenyl)chromen-4-one
ST033522	C25H22O10	1	0.0423506	(2S,3S)-2-[(2S,3S)-3-(4-hydroxy-3-methoxyphenyl)-2-(hydroxymethyl)(2H,3H-benzo [e]1,4-dioxin-6-yl)]-3,5,7-trihydroxychroman-4-one
ST036704	C10H7NO3	1	0.495682	4-hydroxyquinoline-2-carboxylic acid
ST036759	C20H19NO5	1	-0.0429475	7-methyl-4H,6H,8H,9H,12H,16H-1,3-dioxoleno[4''',5'''-3'',4'']benzo[1'',2''-8', 9']azecino[5',4'-2,1]benzo[4,5-d]1,3-dioxolan-15-one
ST038026	C16H12O4	1	-0.649585	3-hydroxy-2-(2-methoxyphenyl)chromen-4-one
ST044511	C12H10N2O5	1	-1.17175	1-ethyl-4-oxohydro-7H-1,3-dioxoleno[4,5-g]cinnoline-3-carboxylic acid
ST044516	C17H20O6	1	-4.23787	(4E)-6-(4-hydroxy-6-methoxy-7-methyl-3-oxohydroisobenzofuran-5-yl)-4-methylhex -4-enoic acid
ST048855	C21H23NO4	1	0.0767662
ST049519	C34H47NO11	1	-0.52279	(1S,5S,6S,8S,16S,4R,9R,13R,14R,18R)-11-ethyl-5,7,14-trihydroxy-6,16,18-trimeth oxy-13-(methoxymethyl)-4-phenylcarbonyloxy-11-azahexacyclo[7.7.2.1<2,5>.0<1,10 >.0<3,8>.0<13,17>]nonadec-8-yl acetate
ST053518	C20H30O2	1	-0.480635	(1S,12S,2R,6R,7R)-2,6,12-trimethyl-12-vinyltricyclo[8.4.0.0<2,7>]tetradec-10-e ne-6-carboxylic acid
ST055355	C15H10O5	1	-0.0482169	1,6,8-trihydroxy-3-methylanthracene-9,10-dione
ST055359	C19H12O2	1	0.373004	2-phenylbenzo[h]chromen-4-one
ST055361	C15H10O4	1	-0.00770852	7-hydroxy-2-(3-hydroxyphenyl)chromen-4-one
ST055365	C16H12O4	1	0.280955	6-hydroxy-2-(2-methoxyphenyl)chromen-4-one
ST055366	C16H12O4	2	1.22423	7-hydroxy-2-(4-methoxyphenyl)chromen-4-one
ST055367	C16H12O4	2	1.5676	2-(4-hydroxy-3-methoxyphenyl)chromen-4-one
ST055624	C16H14O6	2	0.824746	(2S)-5,7-dihydroxy-2-(3-hydroxy-4-methoxyphenyl)chroman-4-one
ST055629	C21H20O6	2	0.566898	(1E,6E)-1,7-bis(4-hydroxy-3-methoxyphenyl)hepta-1,6-diene-3,5-dione
ST055650	C15H12O7	2	0.82091	2-(3,4-dihydroxyphenyl)-3,7-dihydroxychromen-4-one, hydrate
ST055656	C17H14O4	2	1.48543	3-methoxy-2-(2-methoxyphenyl)chromen-4-one
ST055657	C18H12O4	2	0.489048	7-methoxy-8-phenylfurano[2,3-h]chromen-6-one
ST055658	C16H12O3	2	1.13439	3-hydroxy-6-methyl-2-phenylchromen-4-one
ST055757	C22H23NO7	2	0.93217	(3R)-3-((5R)-4-methoxy-6-methyl(5,6,7,8-tetrahydro-2H-1,3-dioxoleno[4,5-g]isoq uinolin-5-yl))-6,7-dimethoxy-3-hydroisobenzofuran-1-one
ST055760	C21H21NO6	2	1.03704	3-((5R)-6-methyl(5,6,7,8-tetrahydro-2H-1,3-dioxoleno[4,5-g]isoquinolin-5-yl))( 3S)-6,7-dimethoxy-3-hydroisobenzofuran-1-one
ST055761	C10H16N2O3S	2	0.928653	biotin
ST055762	C24H26BrN3O3	2	0.939523
ST055985	C15H10O4	2	-0.851794	2-(2,3-dihydroxyphenyl)chromen-4-one
ST055986	C15H10O4	2	0.497681	2-(2,4-dihydroxyphenyl)chromen-4-one
ST055988	C17H14O4	2	0.231999	3,6-dimethoxy-2-phenylchromen-4-one
ST055990	C17H14O4	2	0.819791	6,7-dimethoxy-2-phenylchromen-4-one
ST055991	C15H10O4	2	-0.39192	3-hydroxy-2-(3-hydroxyphenyl)chromen-4-one
ST055993	C16H12O4	2	0.77599	3-hydroxy-2-(3-methoxyphenyl)chromen-4-one
ST055994	C16H12O4	2	0.695103	6-hydroxy-2-(3-methoxyphenyl)chromen-4-one
ST055996	C16H12O4	2	0.60942	8-hydroxy-7-methoxy-2-phenylchromen-4-one
ST055999	C16H12O3	2	-0.0242502	7-hydroxy-3-methyl-2-phenylchromen-4-one
ST056000	C19H12O3	2	0.301377	2-(2-hydroxyphenyl)benzo[h]chromen-4-one
ST056001	C16H12O4	2	0.564341	6-hydroxy-7-methoxy-2-phenylchromen-4-one
ST056002	C19H12O3	2	0.196671	3-(2-hydroxyphenyl)benzo[f]chromen-1-one
ST056004	C16H12O4	2	1.29904	2-(4-hydroxyphenyl)-5-methoxychromen-4-one
ST056005	C16H12O4	2	1.22503	2-(4-hydroxyphenyl)-6-methoxychromen-4-one
ST056006	C16H12O4	2	0.227843	2-(4-hydroxyphenyl)-7-methoxychromen-4-one
ST056008	C15H10O5	2	0.510629	3,7-dihydroxy-2-(4-hydroxyphenyl)chromen-4-one
ST056009	C15H10O5	2	0.432779	3,6-dihydroxy-2-(4-hydroxyphenyl)chromen-4-one
ST056010	C15H10O5	2	-0.512132	2-(3,4-dihydroxyphenyl)-5-hydroxychromen-4-one
ST056011	C15H10O5	2	0.639793	5,7-dihydroxy-2-(2-hydroxyphenyl)chromen-4-one
ST056012	C15H10O5	2	0.356208	7,8-dihydroxy-2-(2-hydroxyphenyl)chromen-4-one
ST056013	C15H10O5	2	-0.193538	7,8-dihydroxy-2-(3-hydroxyphenyl)chromen-4-one
ST056014	C15H10O5	2	-0.790761	2-(3,4-dihydroxyphenyl)-3-hydroxychromen-4-one
ST056188	C17H21NO3	2	0.614695	(1S,12S,14R)-9-methoxy-4-methyl-11-oxa-4-azatetracyclo[8.6.1.0<1,12>.0<6,17>]h eptadeca-6,8,10(17),15-tetraen-14-ol
ST056196	C22H27NO5	2	-0.037838
ST056220	C18H22O4	2	0.140082	4-[4-(3,4-dihydroxyphenyl)-2,3-dimethylbutyl]benzene-1,2-diol
ST056253	C18H16O5	2	-0.624191	2-(3,4-dimethoxyphenyl)-3-hydroxy-6-methylchromen-4-one
ST056279	C20H26N2O4	2	0.257257	(3S,4aS,5aS,4R,14aR)-3-hydroxy-1,2,3,4,5,11,14,14a,4a,5a-decahydrobenzo[1,2-g] indolo[2,3-a]quinolizine-4-carboxylic acid, oxamethane
ST056281	C20H31N	2	0.040012	[(4aS,1R,10aR)-1,4a-dimethyl-7-(methylethyl)-1,2,3,4,9,10,10a,4a-octahydrophen anthryl]methylamine
ST056282	C20H24N2O2	2	-0.00698572	(1R)((2S,4S,5R)-5-vinylquinuclidin-2-yl)(6-methoxy(4-quinolyl))methan-1-ol
ST056283	C20H30O2	2	0.107471	(4bS,1R,10aR,4aR)-1,4a-dimethyl-7-(methylethyl)-1,2,3,4,5,6,10,10a,4a,4b-decah ydrophenanthrenecarboxylic acid
ST056284	C15H12O8	2	0.691266	2-(3,4-dihydroxyphenyl)-3,5,7-trihydroxychromen-4-one, hydrate
ST056285	C21H26N2O3	2	0.300738
ST056286	C15H21N3O2	2	0.602067	N-methyl(1,8,3a-trimethylpyrrolidino[2,3-b]indolin-5-yloxy)carboxamide
ST056287	C10H8O4	2	0.0462464	7-hydroxy-6-methoxychromen-2-one
ST056288	C15H10O5	2	0.586401	3,5,7-trihydroxy-2-phenylchromen-4-one
ST056289	C30H48O3	2	0.135766	(2S,5S,9S,10S,18S,1R,8R,14R,15R,20R)-18-hydroxy-1,2,8,9,15,19,19-heptamethylpe ntacyclo[12.8.0.0<2,11>.0<5,10>.0<15,20>]docos-11-ene-5-carboxylic acid
ST056290	C20H36O2	2	0.556028	2-((3S)-3-hydroxy-3-methylpent-4-enyl)(1S,6S,2R,3R)-1,3,7,7-tetramethylbicyclo [4.4.0]decan-3-ol
ST056291	C20H26N2O2	2	-0.168441	(1S)((4S,2R,5R)-5-ethylquinuclidin-2-yl)(6-methoxy(4-quinolyl))methan-1-ol
ST056292	C15H22O5	2	-0.111052	1,5,9-trimethyl-11,14,15,16-tetraoxatetracyclo[10.3.1.0<4,13>.0<8,13>]hexadeca n-10-one
ST056293	C20H24ClNO4	2	0.615175
ST056294	C17H20ClNO3	2	-0.131178
ST056295	C19H23NO4	2	-0.0186552	(9S,10S,1R)-3-hydroxy-4,12-dimethoxy-17-methyl-17-azatetracyclo[7.5.3.0<1,10>. 0<2,7>]heptadeca-2,4,6,11-tetraen-13-one
ST056296	C20H18O6	2	-0.0258488	5-(6-(2H-benzo[3,4-d]1,3-dioxolen-5-yl)(6S,1R,2R,5R)-3,7-dioxabicyclo[3.3.0]oc t-2-yl)-2H-benzo[d]1,3-dioxolene
ST056297	C20H16N2O4	2	-3.22608	(4S)-4-ethyl-4-hydroxy-4,12-dihydro-1H-pyrano[3,4-f]quinolino[2,3-a]indolizine -3,14-dione
ST056298	C21H22O11	2	-0.187783	7-[(2S,4S,5S,3R,6R)-3,4,5-trihydroxy-6-(hydroxymethyl)(2H-3,4,5,6-tetrahydropy ran-2-yloxy)]-5,6-dihydroxy-2-phenylchromen-4-one, hydrate
ST056299	C23H26N2O4	2	0.159425	(11S,18S,22S,1R,20R,21R)-4,5-dimethoxy-12-oxa-8,17-diazaheptacyclo[15.5.2.0<1, 18>.0<2,7>.0<8,22>.0<11,21>.0<15,20>]tetracosa-2,4,6,14-tetraen-9-one
ST056301	C15H10O5	2	0.863751	5,7-dihydroxy-2-(4-hydroxyphenyl)chromen-4-one
ST056302	C29H46O13	2	-3.87485	4-[5-((6S,2R,3R,4R,5R)-3,4,5-trihydroxy-6-methyl(2H-3,4,5,6-tetrahydropyran-2- yloxy))(1S,5S,7S,11S,2R,3R,10R,14R,15R,17R)-3,7,11,17-tetrahydroxy-2-(hydroxym ethyl)-15-methyltetracyclo[8.7.0.0<2,7>.0<11,15>]heptadec-14-yl]-5-hydrofuran- 2-one, hydrate
ST056303	C37H69NO14	2	-1.16964	(2S,3S,5S,8S,11S,12S,14S,4R,9R)-11-[(3S,6S,2R,4R)-4-(dimethylamino)-3-hydroxy- 6-methyl(2H-3,4,5,6-tetrahydropyran-2-yl)oxy]-9-((5S,6S,2R,4R)-5-hydroxy-4-met hoxy-4,6-dimethyl(2H-3,4,5,6-tetrahydropyran-2-yl)oxy)-5-ethyl-3,4,12-trihydro xy-2,4,8,10,12,14-
ST056304	C17H17ClO6	2	0.015554	7-chloro-4,6,12-trimethoxy-14-methylspiro[2-hydrobenzo[b]furan-2,4'-cyclohexan e]-11-ene-3,10-dione
ST056305	C19H22N2O	2	0.483613	((5R)-5-vinylquinuclidin-2-yl)(1S)-4-quinolylmethan-1-ol
ST056306	C9H12ClN3O4	2	-1.29765	(3aS,2R,3R,9aR)-2-(hydroxymethyl)-6-imino-9-hydro-2H,3H-oxolano[2,3-d]pyrimidi no[2,1-b]1,3-oxazolidin-3-ol, chloride
ST056307	C15H20O4	2	0.388339	(2Z,4E)-5-(1-hydroxy-2,6,6-trimethyl-4-oxocyclohex-2-enyl)-3-methylpenta-2,4-d ienoic acid
ST056308	C16H18O9	2	0.587999	3-[(2E)-3-(3,4-dihydroxyphenyl)prop-2-enoyloxy](1S,3R,4R,5R)-1,4,5-trihydroxyc yclohexanecarboxylic acid
ST056309	C15H16O9	2	0.454839	7-hydroxy-6-[3,4,5-trihydroxy-6-(hydroxymethyl)(2H-3,4,5,6-tetrahydropyran-2-y loxy)]chromen-2-one
ST056310	C30H46O4	2	0.00884005	(5S,8S,15S,18S,1R,2R,10R,14R,20R)-18-hydroxy-1,2,5,8,15,19,19-heptamethyl-13-o xopentacyclo[12.8.0.0<2,11>.0<5,10>.0<15,20>]docos-11-ene-8-carboxylic acid
ST056311	C19H22O6	2	-0.215598	(1S,3S,4S,7S,14S,2R,10R,11R)-7,14-dihydroxy-1-methyl-6-methylene-15-oxo-16-oxa pentacyclo[9.3.2.1<4,7>.0<2,11>.0<4,10>]heptadec-12-ene-3-carboxylic acid
ST056312	C8H10N2O4	2	0.208341	(2S)-2-amino-3-(3-hydroxy-4-oxohydropyridyl)propanoic acid
ST056339	C19H22N2O	2	0.363401
ST056340	C29H43ClN2O5	2	-3.93995	(1R)-1-[((10S,11aS,9R)-9-ethyl-2,3-dimethoxy(5,6,7,11a-tetrahydropiperidino[2, 1-a]isoquinolin-10-yl))methyl]-6,7-dimethoxy-1,2,3,4-tetrahydroisoquinoline, c hloride, hydrate
ST056341	C15H18O3	2	0.0932442	(2S,5S,6S,9S)-5,9,13-trimethyl-3-oxatricyclo[7.4.0.0<2,6>]trideca-1(13),10-die ne-4,12-dione
ST056342	C6H13N5O	2	0.383543	amino(iminomorpholin-4-ylmethyl)carboxamidine
ST056343	C19H24N2O	2	0.330471	(1R)(5-ethylquinuclidin-2-yl)-4-quinolylmethan-1-ol
ST056345	C36H45N5O8S	2	-0.176114
ST056346	C34H41N5O8S	2	0.0715037
ST056348	C25H29N3O2	2	-0.629258
ST056349	C17H22BrNO3	2	0.116104
ST056351	C21H27ClN2O3	2	-0.251726
ST056352	C15H10O5	3	-1.40478	5,7-dihydroxy-3-(4-hydroxyphenyl)chromen-4-one
ST056353	C29H32O13	3	-6.36836	(5R,5aR)-9-(3,4-dihydroxy-6-methyl(2H-3,4,5,6,7,8,4a,8a-octahydro-5,7-dioxachr omen-2-yloxy))-5-(4-hydroxy-3,5-dimethoxyphenyl)-5,8,9,5a,8a-pentahydro-2H-iso benzofurano[5',6'-5,4]benzo[d]1,3-dioxolen-6-one
ST056390	C22H25NO6	3	-6.64831	N-((7S)-1,2,3,10-tetramethoxy-9-oxo-5,6,7-trihydrobenzo[d]heptalen-7-yl)acetam ide
ST056392	C23H34O5	3	-7.44518	4-((1S,2S,5S,11S,15S,7R,10R,14R,16R)-5,11,16-trihydroxy-2,15-dimethyltetracycl o[8.7.0.0<2,7>.0<11,15>]heptadec-14-yl)-5-hydrofuran-2-one
ST056393	C13H15N3O3	3	-1.06481	2-(2-amino-3-indol-3-ylpropanoylamino)acetic acid
ST057072	C18H25NO6	3	-1.37248	(7S,1R,6R,17R)-4-ethylidene-7-hydroxy-7-(hydroxymethyl)-6-methyl-2,9-dioxa-14- azatricyclo[9.5.1.0<14,17>]heptadec-11-ene-3,8-dione
ST057073	C14H6O8	3	0.530473
ST057075	C20H28O2	3	-0.376539	(2E,4E,6E,8E)-3,7-dimethyl-9-(2,6,6-trimethylcyclohex-1-enyl)nona-2,4,6,8-tetr aenoic acid
ST057076	C9H14N4O3	3	-1.30969	(2S)-2-(3-aminopropanoylamino)-3-imidazol-4-ylpropanoic acid
ST057091	C15H17N5O5	3	-1.03085	(3S,2R,4R,5R)-5-{6-[(2-furylmethyl)amino]purin-9-yl}-2-(hydroxymethyl)oxolane- 3,4-diol
ST057150	C28H44O	3	-0.228275	3-{2-[7-((2E)-1,4,5-trimethylhex-2-enyl)-6-methylbicyclo[4.3.0]non-2-ylidene]e thylidene}-4-methylenecyclohexan-1-ol
ST057151	C16H26O2	3	0.281102	(1S,9S,2R,6R)-1,6,10,10-tetramethyl-5-oxatricyclo[7.4.0.0<2,6>]tridecan-4-one
ST057152	C15H10O5	3	-0.283633	5,6,7-trihydroxy-2-phenylchromen-4-one
ST057153	C15H18O4	3	-0.725606	(5S,7S,2R,6R)-7-hydroxy-5,9,13-trimethyl-3-oxatricyclo[8.3.0.0<2,6>]trideca-9, 12-diene-4,11-dione
ST057154	C20H26N2O2	3	0.503563	(10S,13S,16S,1R,9R,14R,18R)-13-ethyl-8-methyl-8,15-diazahexacyclo[14.2.1.0<1,9 >.0<2,7>.0<10,15>.0<12,17>]nonadeca-2,4,6-triene-14,18-diol
ST057155	C15H18O8	3	-0.320411	(1S,8S,12S,5R,14R)-14-(tert-butyl)-2,14-dihydroxy-4,6,11-trioxatetracyclo[6.6. 0.0<1,5>.0<8,12>]tetradecane-3,7,10-trione
ST057156	C21H26N2O3	3	-1.14567	methyl (3S,4S,4aS,5aS,14aR)-3-hydroxy-1,2,3,4,5,11,14,14a,4a,5a-decahydrobenzo [3,2-g]indolo[2,3-a]quinolizine-4-carboxylate
ST057157	C10H12N2O	3	-0.0584823	(5S)-1-methyl-5-(3-pyridyl)pyrrolidin-2-one
ST057158	C19H23N3O2	3	0.474858
ST057159	C20H24O10	3	0.119255	(7S,8S,13S,16S,1R,3R,10R,11R,17R)-8-(tert-butyl)-6,12,17-trihydroxy-16-methyl- 2,4,14,19-tetraoxahexacyclo[8.7.2.0<1,11>.0<3,7>.0<7,11>.0<13,17>]nonadecane-5 ,15,18-trione
ST057160	C22H35NO4	3	0.561612	(1S,4S,5S,6S,8S,9S,16S,13R)-11-ethyl-6-methoxy-13-methyl-11-azahexacyclo[7.7.2 .1<2,5>.0<1,10>.0<3,8>.0<13,17>]nonadecane-4,8,16-triol
ST057161	C22H24ClNO7	3	-0.036185	3-((5R)-4-methoxy-6-methyl(5,6,7,8-tetrahydro-2H-1,3-dioxoleno[4,5-g]isoquinol in-5-yl))(3S)-6,7-dimethoxy-3-hydroisobenzofuran-1-one, chloride
ST057162	C30H48O3	3	0.157314	(2S,5S,10S,18S,1R,14R,15R,20R)-18-hydroxy-1,2,8,8,15,19,19-heptamethylpentacyc lo[12.8.0.0<2,11>.0<5,10>.0<15,20>]docos-11-ene-5-carboxylic acid
ST057163	C11H17ClN2O2	3	-0.625653	(3S,4R)-3-ethyl-4-[(1-methylimidazol-5-yl)methyl]-3,4,5-trihydrofuran-2-one, c hloride
ST057164	C15H14O5	3	-0.768535	3-(4-hydroxyphenyl)-1-(2,4,6-trihydroxyphenyl)propan-1-one
ST057165	C13H15NO2	3	0.666435	(1S,8S,14R)-2-oxa-9-azatetracyclo[6.6.1.0<1,5>.0<9,14>]pentadeca-4,6-dien-3-on e
ST057166	C22H25ClN2O8	3	0.495874	(4S,6S,12aS,4aS,5aS)-4-(dimethylamino)-3,6,10,12,12a-pentahydroxy-6-methyl-1,1 1-dioxo-4,5,6,12a,4a,5a-hexahydronaphthacene-2-carboxamide, chloride
ST057167	C21H26O11	3	0.224078	1-{2,4-dihydroxy-6-[3,4,5-trihydroxy-6-(hydroxymethyl)(2H-3,4,5,6-tetrahydropy ran-2-yloxy)]phenyl}-3-(4-hydroxyphenyl)propan-1-one, hydrate
ST057169	C20H23NO4	3	0.320187
ST057170	C22H28ClNO2	3	-0.245574
ST057171	C19H21N7O6	3	0.620303	2-[(4-{[(2-amino-4-oxo-1,7,8-trihydropteridin-6-yl)methyl]amino}phenyl)carbony lamino]pentanedioic acid
ST057172	C27H44O	3	-1.23831	3-{2-[7-(1,5-dimethylhexyl)-6-methylbicyclo[4.3.0]non-2-ylidene]ethylidene}-4- methylenecyclohexan-1-ol
ST057173	C20H24O9	3	-0.603996	8-(tert-butyl)-6,17-dihydroxy-16-methyl-2,4,14,19-tetraoxahexacyclo[8.7.2.0<1, 11>.0<3,7>.0<7,11>.0<13,17>]nonadecane-5,15,18-trione
ST057174	C10H13NO2	3	0.0319882	5-butylpyridine-2-carboxylic acid
ST057176	C15H14O6	3	0.0727384	(3S,2R)-2-(3,4-dihydroxyphenyl)chromane-3,5,7-triol
ST057177	C21H21NO6	3	0.0228899	(3R)-3-((5S)-6-methyl(5,6,7,8-tetrahydro-2H-1,3-dioxoleno[4,5-g]isoquinolin-5- yl))-6,7-dimethoxy-3-hydroisobenzofuran-1-one
ST057178	C17H23NO3	3	-0.394863	(1S,5R)-8-methyl-8-azabicyclo[3.2.1]oct-3-yl 3-hydroxy-2-phenylpropanoate
ST057180	C20H19NO5	3	-5.22312	13-methyl-6,7,13,14,12b,5b-hexahydro-2H,10H-1,3-dioxolano[4'',5''-8',7']phenan thridino[4',3'-2,1]benzo[4,5-d]1,3-dioxolen-6-ol
ST057182	C11H13ClNO2	3	0.204215	6-methyl-7,8-dihydro-2H-1,3-dioxoleno[4,5-g]isoquinoline, chloride
ST057183	C18H27NO3	3	-0.483796	(6E)-N-[(4-hydroxy-3-methoxyphenyl)methyl]-8-methylnon-6-enamide
ST057185	C10H12N2O3	3	-1.11196	2-amino-4-(2-aminophenyl)-4-oxobutanoic acid
ST057186	C21H20O13	3	1.19145	8-[((2S,5S,3R,4R,6R)-3,4,5,6-tetrahydroxy(2H-3,4,5,6-tetrahydropyran-2-yl))met hoxy]-2-(3,4-dihydroxyphenyl)-3,5,7-trihydroxychromen-4-one
ST057207	C31H41N7O6	3	0.978725	2-[(N-{(2-imino(1,3-diazaperhydroin-4-yl))[N-(3-methyl-1-{N-[2-oxo-1-benzyleth yl]carbamoyl}butyl)carbamoyl]methyl}carbamoyl)amino]-3-phenylpropanoic acid
ST057211	C16H12O6	3	0.729226	3,4,10,6a-tetrahydroxy-7,6a-dihydroindeno[2,1-c]chroman-9-one
ST057212	C17H26O4	3	0.529192	2,5-dihydroxy-3-undecylcyclohexa-2,5-diene-1,4-dione
ST057225	C21H23NO6	3	0.222028	N-((7S)-10-hydroxy-1,2,3-trimethoxy-9-oxo-5,6,7-trihydrobenzo[d]heptalen-7-yl) acetamide
ST057232	C20H30O	3	0.889664	(2E,4E,6E,8E)-3,7-dimethyl-9-(2,6,6-trimethylcyclohex-1-enyl)nona-2,4,6,8-tetr aen-1-ol
ST057233	C15H10O6	3	-0.43997	2-(3,4-dihydroxyphenyl)-3,7-dihydroxychromen-4-one
ST057234	C21H22O4	3	-0.466368	5-((2Z)-3,7-dimethylocta-2,6-dienyloxy)furano[3,2-g]chromen-2-one
ST057235	C15H10O8	3	0.929645	3,5,7-trihydroxy-2-(3,4,5-trihydroxyphenyl)chromen-4-one
ST057236	C15H12O5	3	-0.523521	5,7-dihydroxy-2-(4-hydroxyphenyl)chroman-4-one
ST057238	C12H12N2O	3	-0.261977	1-methyl-3,4-dihydrobeta-carbolin-7-ol
ST057239	C12H10N2O	3	-2.87088	1-methylbeta-carbolin-7-ol
ST057240	C21H28O12	3	0.341074	1,3-dihydroxy-2-[4,5,6-trihydroxy-7-(hydroxymethyl)oxocan-3-yl]xanthen-9-one, hydrate, hydrate, hydrate
ST057241	C24H26O6	3	0.316342	1,7-bis(3-methylbut-2-enyl)-3,6,8-trihydroxy-2-methoxyxanthen-9-one
ST057242	C15H18O7	3	-0.634367	(5S,8S,12S,14S,1R,3R,9R,13R)-1-hydroxy-14-(1-hydroxy-isopropyl)-13-methyl-4,7, 10-trioxapentacyclo[6.4.1.1<9,12>.0<3,5>.0<5,13>]tetradecane-6,11-dione
ST057243	C15H16O6	3	0.971549	(5S,8S,12S,1R,3R,9R,13R,14R)-1-hydroxy-13-methyl-14-(1-methylvinyl)-4,7,10-tri oxapentacyclo[6.4.1.1<9,12>.0<3,5>.0<5,13>]tetradecane-6,11-dione
ST057244	C17H21NO5	3	1.27615	1-[(2E)-3-(3,4,5-trimethoxyphenyl)prop-2-enoyl]piperidin-2-one
ST057247	C28H34O15	3	0.437568	5-hydroxy-2-(3-hydroxy-4-methoxyphenyl)-7-{3,4,5-trihydroxy-6-[(3,4,5-trihydro xy-6-methyl(2H-3,4,5,6-tetrahydropyran-2-yloxy))methyl](2H-3,4,5,6-tetrahydrop yran-2-yloxy)}chroman-4-one
ST057248	C12H18O3	3	0.252782	2-[(1R,2R)-2-((2Z)pent-2-enyl)-3-oxocyclopentyl]acetic acid
ST057249	C15H20O3	3	-0.0355443	(1S,11S)-4,8-dimethyl-12-methylene-3,14-dioxatricyclo[9.3.0.0<2,4>]tetradec-7- en-13-one
ST057250	C11H6O3	3	-0.260183	furano[3,2-g]chromen-2-one
ST057251	C14H12O3	3	0.294045	5-[(1E)-2-(4-hydroxyphenyl)vinyl]benzene-1,3-diol
ST057252	C21H22N2O2	3	-0.43241	(11S,18S,22S,1R,20R,21R)-12-oxa-8,17-diazaheptacyclo[15.5.2.0<1,18>.0<2,7>.0<8 ,22>.0<11,21>.0<15,20>]tetracosa-2,4,6,14-tetraen-9-one
ST057253	C14H25ClN2O7	3	-0.677167	(8S,11S,13S,14S,1R,3R,6R,10R,12R)-12,14-bis(methylamino)-3,11,13-trihydroxy-6- methyl-2,7,9-trioxatricyclo[8.4.0.0<3,8>]tetradecan-4-one, chloride
ST057255	C15H24O	3	0.145781	(10S,1R,4R,6R)-4,12,12-trimethyl-9-methylene-5-oxatricyclo[8.2.0.0<4,6>]dodeca ne
ST057257	C16H23NO6	3	0.0827337	(1S,5S,4R,6R)-5,6-dihydroxy-4,5,6-trimethyl-2,8-dioxa-13-azatricyclo[8.5.1.0<1 3,16>]hexadec-10-ene-3,7-dione
ST057259	C12H8O4	3	0.334795	5-methoxyfurano[3,2-g]chromen-2-one
ST057260	C13H16N2O2	3	0.108363	N-[2-(5-methoxyindol-3-yl)ethyl]acetamide
ST057261	C23H22O6	3	-5.81913	(12aS,6aS,2R)-8,9-dimethoxy-2-(1-methylvinyl)-1,2-dihydrochromano[3,4-b]furano [2,3-h]chroman-6-one
ST057262	C10H9N5O	3	0.193451	(2-furylmethyl)purin-6-ylamine
ST057263	C30H48O5	3	-0.822356	(2S,5S,9S,10S,1R,8R,15R,17R,18R,19R,20R)-17,18-dihydroxy-19-(hydroxymethyl)-1, 2,8,9,15,19-hexamethylpentacyclo[12.8.0.0<2,11>.0<5,10>.0<15,20>]docos-11-ene- 5-carboxylic acid
ST057264	C8H8O4	3	-0.862465	4,10-dioxatricyclo[5.2.1.0<2,6>]decane-3,5-dione
ST057336	C19H24N2O	3	0.501512	2-[2-((4S,8R)-8-vinylquinuclidin-2-yl)indol-3-yl]ethan-1-ol
ST057526	C13H18N2O	3	-0.623603	(3aS,8aR)-1,8,3a-trimethylpyrrolidino[2,3-b]indolin-5-ol
ST057527	C15H23NO4	3	-7.1971	4-[(2R)-2-((1S,3S,5S)-3,5-dimethyl-2-oxocyclohexyl)-2-hydroxyethyl]azaperhydro ine-2,6-dione
ST057528	C8H10N4O2	3	-0.0715531	1,3,7-trimethyl-1,3,7-trihydropurine-2,6-dione
ST057529	C9H8O4	3	-0.126015	(2E)-3-(3,4-dihydroxyphenyl)prop-2-enoic acid
ST057530	C19H22ClN5O4	3	0.160774	4-(4-amino-6,7-dimethoxyquinazolin-2-yl)piperazinyl 2-furyl ketone, chloride
ST057531	C43H58N4O12	3	-0.504043	26-[(1E)-2-(4-methylpiperazinyl)-2-azavinyl]-2,15,17,27,29-pentahydroxy-11-met hoxy-3,7,12,14,16,18,22-heptamethyl-6,23-dioxo-8,30-dioxa-24-azatetracyclo[23. 3.1.1<4,7>.0<5,28>]triaconta-1,3,5(28),9,19,21,25(29),26-octaen-13-yl acetate
ST057532	C18H29NO3	4	-0.54101	N-[(4-hydroxy-3-methoxyphenyl)methyl]-8-methylnonanamide
ST057534	C19H26N2S	4	0.385146
ST057540	C16H18N2O	4	0.730656
ST057541	C16H12O4	4	1.11619	5-hydroxy-7-methoxy-2-phenylchromen-4-one
ST057559	C20H17NO6	4	0.753749	(6R)-6-((5S)-6-methyl(5,6,7,8-tetrahydro-2H-1,3-dioxolano[4,5-g]isoquinolin-5- yl))-6-hydro-2H-1,3-dioxoleno[4,5-e]isobenzofuran-8-one
ST057566	C18H16O7	4	1.03742	(9aR)-4,8-diacetyl-1,3,9-trihydroxy-2,9a-dimethyl-7-oxo-9a-hydrobenzo[2,1-d]be nzo[b]furan
ST057580	C16H12O5	4	0.184748	5,7-dihydroxy-3-(4-methoxyphenyl)chromen-4-one
ST057581	C32H41N5O5	4	0.241403
ST057584	C20H30O5	4	-1.00766	4-hydroxy-3-{2-[8-hydroxy-7-(hydroxymethyl)-1,7-dimethyl-3-methylenebicyclo[4. 4.0]dec-2-yl]ethylidene}-4,5-dihydrofuran-2-one
ST057585	C31H39N5O5	4	0.938784
ST057586	C35H39N5O5	4	1.35504
ST057601	C37H42Cl2N2O6	4	0.165374	(1S,14R)-20,21,25-trimethoxy-15,30-dimethyl-7,23-dioxa-15,30-diazaheptacyclo[2 2.6.2.2<3,6>.1<8,12>.1<14,18>.0<22,36>.0<27,31>]hexatriaconta-3,5,8(35),9,11,1 8(36),19,21,24(32),25,27(31),33-dodecaen-9-ol, chloride, chloride
ST057602	C38H42N2O6	4	0.131615	(1S,14S)-9,20,21,25-tetramethoxy-15,30-dimethyl-7,23-dioxa-15,30-diazaheptacyc lo[22.6.2.2<3,6>.1<8,12>.1<14,18>.0<22,36>.0<27,31>]hexatriaconta-3(33),4,6(34 ),8(35),9,11,18(36),19,21,24,26,31-dodecaene
ST057604	C21H18N2O4	4	-0.310082	7-amino-8-(2,4-dihydroxy-6-methylphenyl)-1,9-dimethylphenoxazin-3-one
ST057698	C15H20N2O	4	0.224671	(10R)-7,15-diazatetracyclo[7.7.1.0<2,7>.0<10,15>]heptadeca-2,4-dien-6-one
ST057699	C12H14N2O2	4	0.583489	6-oxo-7,11-diazatricyclo[7.3.1.0<2,7>]trideca-2,4-diene-11-carbaldehyde
ST057700	C13H16N2O2	4	-0.118393	11-acetyl-6-oxo-7,11-diazatricyclo[7.3.1.0<2,7>]trideca-2,4-diene
ST057701	C20H23NO4	4	0.64993
ST057702	C19H21NO4	4	0.609811
ST057703	C19H21NO4	4	0.599634
ST057704	C20H17NO5	4	-0.582498
ST057705	C18H23NO5	4	0.649049	(1R,7R,17R)-4-ethylidene-7-hydroxy-7-methyl-6-methylene-2,9-dioxa-14-azatricyc lo[9.5.1.0<14,17>]heptadec-11-ene-3,8-dione
ST057707	C21H23NO5	4	0.000103966	11,12-dimethoxy-7-methyl-4H,6H,8H,9H,15H-benzo[1'',2''-4',5']azecino[9',8'-3,4 ]benzo[d]1,3-dioxolen-14-one
ST057708	C12H15NO3	4	0.547284	6,7-dimethoxy-2-methyl-2,3,4-trihydroisoquinolin-1-one
ST057771	C10H12O4	4	-4.31235	2,6-dimethyl-4,10-dioxatricyclo[5.2.1.0<2,6>]decane-3,5-dione
ST059290	C20H36O5	4	0.89984	(6S,2R)-2,12-bis(hydroxymethyl)-12-(2-hydroxyethyl)-2,6,8-trimethylspiro[bicyc lo[4.4.0]decane-7,5'-oxolane]-3-ol
ST059291	C22H25NO4	4	-1.20405
ST059292	C43H46N2O8	4	-0.164774
ST059293	C27H25NO4	4	0.114981	9,10-dimethoxy-8-benzyl-5,6,7,8-tetrahydro-2H-1,3-dioxoleno[4,5-g]isoquinolino [3,2-a]isoquinoline
ST059294	C27H27NO4	4	0.496011	9,10-dimethoxy-8-benzyl-5,6,7,8,13,13a-hexahydro-2H-1,3-dioxoleno[4,5-g]isoqui nolino[3,2-a]isoquinoline
ST059295	C22H25NO5	4	0.0709478
ST059296	C22H23NO5	4	0.315085
ST059297	C28H27NO5	4	-1.17714
ST059301	C15H24N2O	4	0.571551	(1R,9R,17R)-7,13-diazatetracyclo[7.7.1.0<2,7>.0<13,17>]heptadecan-6-one
ST059302	C12H21BrN2O	4	0.760011
ST059303	C19H27NO7	4	0.212733	(6S,1R,7R,19R,20R)-7-hydroxy-6,7,14,19-tetramethyl-2,9-dioxa-14-azaspiro[bicyc lo[9.5.1]heptadecane-4,3'-oxirane]-11-ene-3,8,17-trione
ST059304	C15H26N2O	4	0.233478	2-((6R)-1-azabicyclo[4.4.0]dec-3-yl)piperidinecarbaldehyde
ST065835	C30H30O8	4	1.13341	7-[8-formyl-1,6,7-trihydroxy-3-methyl-5-(methylethyl)(2-naphthyl)]-2,3,8-trihy droxy-6-methyl-4-(methylethyl)naphthalenecarbaldehyde
ST066888	C12H14N2O2	4	0.0661531	(2S)-3-indol-3-yl-2-(methylamino)propanoic acid
ST066889	C16H12O5	4	0.380645	5,7-dihydroxy-2-(4-methoxyphenyl)chromen-4-one
ST066904	C16H12O4	4	-1.09491	3-hydroxy-2-(4-methoxyphenyl)chromen-4-one
ST066905	C16H12O3	4	1.14985	7-methoxy-3-phenylchromen-4-one
ST066906	C30H48O4	4	0.206569	(2S,5S,18S,1R,15R,21R)-18,21-dihydroxy-1,2,8,8,15,19,19-heptamethylpentacyclo[ 12.8.0.0<2,11>.0<5,10>.0<15,20>]docos-11-ene-5-carboxylic acid
ST066907	C24H40N2	4	0.230248	((2S,5S,12S,16S,1R,9R,13R)-6,7,13-trimethyl-7-azapentacyclo[10.8.0.0<2,9>.0<5, 9>.0<13,18>]icos-18-en-16-yl)dimethylamine
ST066908	C27H39ClN2O4	4	0.188271	2-(3,4-dimethoxyphenyl)-5-{[2-(3,4-dimethoxyphenyl)ethyl]methylamino}-2-(methy lethyl)pentanenitrile, chloride
ST066909	C16H14O3	4	0.3417	(2S)-2-[3-(phenylcarbonyl)phenyl]propanoic acid
ST066910	C21H29ClN2O4	4	0.186509
ST066911	C14H24N2O7	4	0.266257	(8S,11S,13S,14S,3R,6R,10R,12R)-12,14-bis(methylamino)-3,11,13-trihydroxy-6-met hyl-2,7,9-trioxatricyclo[8.4.0.0<3,8>]tetradecan-4-one
ST066913	C24H36O5	4	-0.368793	8-[2-((2R,4R)-4-hydroxy-6-oxo(2H-3,4,5-trihydropyran-2-yl))ethyl](1S,7S,8S,3R, 8aR)-3,7-dimethyl-1,2,3,7,8,8a-hexahydronaphthyl 2-methylbutanoate
ST066914	C22H22O8	4	-3.9355	(5R,9R,5aR,8aR)-9-hydroxy-5-(3,4,5-trimethoxyphenyl)-5,8,9,5a,8a-pentahydro-2H -isobenzofurano[5',6'-2,1]benzo[4,5-d]1,3-dioxolan-6-one
ST000468	C23H25BrN2O3	4	0.0362108	11-(2-bromo-3,6-dimethoxyphenyl)-3,3-dimethyl-2,3,4-trihydro-5H,10H,11H-benzo[ b]benzo[2,1-f]1,4-diazepin-1-one
ST057583	C10H13N5O	4	0.549046	(2E)-2-methyl-4-(purin-6-ylamino)but-2-en-1-ol
ST019364	C19H23NO3	4	-0.170939
ST019394	C20H17NO6	4	0.158818	(6S)-6-((5S)-6-methyl(5,6,7,8-tetrahydro-2H-1,3-dioxolano[4,5-g]isoquinolin-5- yl))-6-hydro-2H-1,3-dioxoleno[4,5-e]isobenzofuran-8-one
ST023221	C22H34O6	4	-0.753639	2-acetyloxy-9-hydroxy-1,5-dimethyl-9-(methylethyl)-4-oxatricyclo[6.3.0.0<3,5>] undec-7-yl (2E)-2-methylbut-2-enoate
ST023230	C22H30O4	4	-0.0859067	4-hydroxy-2,5,5,9-tetramethylcycloundeca-2,9-dienyl 4-hydroxybenzoate
ST023242	C23H32O5	4	-0.405095	10-hydroxy-4,7-dimethyl-10-(methylethyl)bicyclo[5.3.0]dec-4-en-2-yl 4-hydroxy- 3-methoxybenzoate
ST023246	C22H30O4	4	0.75189	10-hydroxy-4,7-dimethyl-10-(methylethyl)bicyclo[5.3.0]dec-4-en-2-yl 4-hydroxyb enzoate
ST023255	C24H30O4	4	0.343657	7-[((8R)-8-hydroxy-1,7,7-trimethyl-3-methylenebicyclo[4.4.0]dec-2-yl)methoxy]c hromen-2-one
ST023280	C11H14N2	4	0.16097	(indol-3-ylmethyl)dimethylamine
ST023286	C41H48N2O8	4	0.304126
ST023293	C15H12O4	4	0.733396	(2S)-5,7-dihydroxy-2-phenylchroman-4-one
ST023433	C22H33NO4	4	-0.0302297	(3S,11S,14S,15S,1R,9R,10R,16R)-3-((2S,4S)-4-methyl-5-oxo(2-2,3,4-trihydrofuryl ))-10-ethyl-14-methyl-12-oxa-4-azatetracyclo[7.6.1.0<4,16>.0<11,15>]hexadecan- 13-one
ST023754	C11H15NO2	4	0.019087	7-methoxy-1-methyl-1,2,3,4-tetrahydroisoquinolin-6-ol
ST023803	C27H43NO2	4	-1.01725	(1S,2S,4S,7S,9S,12S,16S,8R,13R,26R)-7,9,13,23-tetramethyl-5-oxaspiro[pentacycl o[10.8.0.0<2,9>.0<4,8>.0<13,18>]icosane-6,6'-piperidine]-18-en-16-ol
ST023810	C21H30O3	4	0.392289	2-((2R,6R,10R,11R)-2,6,11-trimethyl-15-oxatetracyclo[8.7.0.0<2,7>.0<12,16>]hep tadeca-12(16),13-dien-6-yl)acetic acid
ST047929	C20H21NO4	4	0.658345	9,10-dimethoxy-5,6,7,8,13,13a-hexahydro-2H-1,3-dioxoleno[4,5-g]isoquinolino[3, 2-a]isoquinoline
ST053522	C21H27ClN2O3	4	0.00333303	methyl (2S,13bS,14aS,1R,4aR)-2-hydroxy-1,2,3,4,5,8,14,13b,14a,4a-decahydrobenz o[1,2-g]indolo[2,3-a]quinolizinecarboxylate, chloride
ST056300	C47H51NO14	4	-3.56161	(1S,2S,4S,9S,10S,15S,7R,12R)-4,12-diacetyloxy-1,9-dihydroxy-10,14,17,17-tetram ethyl-11-oxo-2-phenylcarbonyloxy-6-oxatetracyclo[11.3.1.0<3,10>.0<4,7>]heptade c-13-en-15-yl (2S,3S)-2-hydroxy-3-phenyl-3-(phenylcarbonylamino)propanoate
ST056347	C24H29N3O6	4	0.791421
ST056350	C22H26N2O2	4	0.131517
ST056354	C16H24O4	4	-4.99145	(7S,15S,1R)-2,15-dihydroxy-7-methyl-6-oxabicyclo[11.3.0]hexadeca-3,11-dien-5-o ne
ST056357	C29H39NO9	4	-4.71896	(2S,3S,6S)-4-methoxy-16,18-dioxa-10-azapentacyclo[11.7.0.0<2,6>.0<6,10>.0<15,1 9>]icosa-1(20),4,13,15(19)-tetraen-3-yl methyl (2R)-2-hydroxy-2-(4-hydroxy-4-m ethylpentyl)butane-1,4-dioate
ST056358	C30H28O8	4	-1.16148	3-{[8-((2E)-3-phenylprop-2-enoyl)-5,7-dihydroxy-2,2-dimethyl(2H-chromen-6-yl)] methyl}-1-acetyl-2,4,6-trihydroxy-5-methylbenzene
ST056391	C10H13N5O4	4	0.588382	6-((1S,2S,3S)-1,2,3-trihydroxybutyl)-2-aminohydropteridin-4-one
ST057168	C25H38O5	4	-0.297362	8-[2-((2R,4R)-4-hydroxy-6-oxo(2H-3,4,5-trihydropyran-2-yl))ethyl](1S,7S,8S,3R, 8aR)-3,7-dimethyl-1,2,3,7,8,8a-hexahydronaphthyl 2,2-dimethylbutanoate
ST057175	C14H19NO4	4	-4.6238	4-hydroxy-2-[(4-methoxyphenyl)methyl]pyrrolidin-3-yl acetate
ST057179	C17H11NO7	4	0.15823	8-methoxy-6-nitro-2H-phenanthro[3,4-d]1,3-dioxolene-5-carboxylic acid
ST057184	C28H40N2O9	4	-3.28574	(3S,6S,2R,7R,8R)-3-[(3-carbonylamino-2-hydroxyphenyl)carbonylamino]-8-hexyl-2, 6-dimethyl-4,9-dioxo-1,5-dioxonan-7-yl 3-methylbutanoate
ST057582	C15H21N5O5	4	-0.332392	2-{6-[((2E)-4-hydroxy-3-methylbut-2-enyl)amino]purin-9-yl}-5-(hydroxymethyl)ox olane-3,4-diol
ST001459	C14H18O6	5	-1.04241	2-methoxy-6-phenyl-2H-3,4,5,6,7,8,4a,8a-octahydro-5,7-dioxachromene-3,4-diol
ST012000	C27H46O	5	0.230839	14-(1,5-dimethylhexyl)-2,15-dimethyltetracyclo[8.7.0.0<2,7>.0<11,15>]heptadec- 7-en-5-ol
ST013856	C12H10N2	5	-0.617276	methylbeta-carboline
ST019426	C18H22O2	5	0.300832	5-hydroxy-15-methyltetracyclo[8.7.0.0<2,7>.0<11,15>]heptadeca-2(7),3,5-trien-1 4-one
ST023489	C6H10O7	5	0.394971	3,4,5,6-tetrahydroxy-2H-3,4,5,6-tetrahydropyran-2-carboxylic acid
ST024722	C24H40O5	5	-0.337015	4-((1S,2S,7S,11S,16S,5R,9R,10R,14R,15R)-5,9,16-trihydroxy-2,15-dimethyltetracy clo[8.7.0.0<2,7>.0<11,15>]heptadec-14-yl)pentanoic acid
ST024743	C11H12Cl2N2O5	5	0.907203	N-[(1R,2R)-2-hydroxy-1-(hydroxymethyl)-2-(4-nitrophenyl)ethyl]-2,2-dichloroace tamide
ST024748	C10H12N4O5	5	-0.0892346	9-[3,4-dihydroxy-5-(hydroxymethyl)oxolan-2-yl]hydropurin-6-one
ST024766	C19H19N7O6	5	-0.864625	2-[(4-{[(2-amino-4-hydroxypteridin-6-yl)methyl]amino}phenyl)carbonylamino]pent anedioic acid
ST033520	C24H40O4	5	0.787481	(4R)-4-((1S,2S,7S,11S,5R,9R,10R,14R,15R)-5,9-dihydroxy-2,15-dimethyltetracyclo [8.7.0.0<2,7>.0<11,15>]heptadec-14-yl)pentanoic acid
ST041029	C12H8O4	5	0.821113	9-methoxyfurano[3,2-g]chromen-2-one
ST044517	C16H16O9	5	0.123333	(2S,3S,4S,6S,5R)-3,4,5-trihydroxy-6-(4-methyl-2-oxochromen-7-yloxy)-2H-3,4,5,6 -tetrahydropyran-2-carboxylic acid
ST049155	C38H47NO13	5	1.12839	(7S,11S,13S,17S,18S,12R,14R,15R,16R)-26-formyl-2,15,17,27,29-pentahydroxy-11-m ethoxy-3,7,12,14,16,18,22-heptamethyl-6,23-dioxo-8,30-dioxa-24-azatetracyclo[2 3.3.1.1<4,7>.0<5,28>]triaconta-1(28),2,4,9,19,21,25(29),26-octaen-13-yl acetat e
ST052001	C8H8O3	5	0.373556	4-hydroxy-3-methoxybenzaldehyde
ST055352	C14H8O4	5	0.508369	1,2-dihydroxyanthracene-9,10-dione
ST055354	C14H8O5	5	-0.331984	1,2,4-trihydroxyanthracene-9,10-dione
ST055519	C8H12N2O3S	5	-1.19045	(2S,5R,6R)-6-amino-3,3-dimethyl-7-oxo-4-thia-1-azabicyclo[3.2.0]heptane-2-carb oxylic acid
ST055878	C21H24O10	5	0.244349	1-{6-[(2S,4S,5S,3R,6R)-3,4,5-trihydroxy-6-(hydroxymethyl)(2H-3,4,5,6-tetrahydr opyran-2-yloxy)]-2,4-dihydroxyphenyl}-3-(4-hydroxyphenyl)propan-1-one
ST056223	C10H13ClN2O	5	0.752413	3-(2-aminoethyl)indol-5-ol, chloride
ST056938	C9H13N3O5	5	1.12437	cytidine
ST056941	C10H14N2O5	5	0.713176	1-[(4S,2R,5R)-4-hydroxy-5-(hydroxymethyl)oxolan-2-yl]-5-methyl-1,3-dihydropyri midine-2,4-dione
ST057098	C10H13N5O5	5	1.03641	9-[(4S,2R,3R,5R)-3,4-dihydroxy-5-(hydroxymethyl)oxolan-2-yl]-2-aminohydropurin -6-one
ST057181	C21H25NO5	5	-3.62057	(7S)-1,2,3,10-tetramethoxy-7-(methylamino)-5,6,7-trihydrobenzo[a]heptalen-9-on e
ST057726	C15H8O6	5	0.380599	4,5-dihydroxy-9,10-dioxoanthracene-2-carboxylic acid
ST059082	C15H10O3	5	-0.454581	5-hydroxy-2-phenylchromen-4-one
ST059599	C8H9NO3	5	1.00609	3-hydroxy-5-(hydroxymethyl)-2-methylpyridine-4-carbaldehyde
ST059837	C15H14O9	5	0.571177	2-(2,4-dihydroxyphenyl)-3,5,7-trihydroxychromen-4-one, hydrate, hydrate
ST067106	C22H25ClN2O9	5	0.919132	(4S,5S,6S,12aS,4aR,5aR)-4-(dimethylamino)-3,5,6,10,12,12a-hexahydroxy-6-methyl -1,11-dioxo-4,5,6,12a,4a,5a-hexahydronaphthacene-2-carboxamide, chloride
ST068812	C18H16O8	5	0.861355	2-[(2E)-3-(3,4-dihydroxyphenyl)prop-2-enoyloxy]-3-(3,4-dihydroxyphenyl)propano ic acid
ST069281	C10H20O	5	0.453036	(1S,5S,2R)-5-methyl-2-(methylethyl)cyclohexan-1-ol
ST069282	C7H12O6	5	0.455766	(3R,5R)-1,3,4,5-tetrahydroxycyclohexanecarboxylic acid
ST069286	C21H30O5	5	4.35485	(1S,10S,11S,15S,17S,2R,14R)-14,17-dihydroxy-14-(2-hydroxyacetyl)-2,15-dimethyl tetracyclo[8.7.0.0<2,7>.0<11,15>]heptadec-6-en-5-one
ST069298	C30H26O10	5	-0.892507	7-[8-formyl-6,7-dihydroxy-3-methyl-5-(methylethyl)-1,4-dioxo(2-naphthyl)]-2,3- dihydroxy-6-methyl-4-(methylethyl)-5,8-dioxonaphthalenecarbaldehyde
ST069303	C19H20N2O	5	0.371975	(11S,17S,1R)-12-ethylidene-8,14-diazapentacyclo[9.5.2.0<1,9>.0<2,7>.0<14,17>]o ctadeca-2,4,6,9-tetraene-10-carbaldehyde
ST069312	C29H50O	5	-0.318043	14-((1S,4R)-4-ethyl-1,5-dimethylhexyl)(1S,5S,10S,11S,2R,14R,15R)-2,15-dimethyl tetracyclo[8.7.0.0<2,7>.0<11,15>]heptadec-7-en-5-ol
ST069313	C29H48O	5	0.586411	14-((2E)(4S,1R)-4-ethyl-1,5-dimethylhex-2-enyl)(1S,5S,10S,11S,2R,14R,15R)-2,15 -dimethyltetracyclo[8.7.0.0<2,7>.0<11,15>]heptadec-7-en-5-ol
ST069314	C20H32N6O12S2	5	0.0368113	4-{N-[(1R)-2-({(2R)-2-((4S)-4-amino-4-carboxybutanoylamino)-2-[N-(carboxymethy l)carbamoyl]ethyl}disulfanyl)-1-[N-(carboxymethyl)carbamoyl]ethyl]carbamoyl}(2 S)-2-aminobutanoic acid
ST069315	C13H12N2O	5	-2.86691	7-methoxy-1-methylbeta-carboline
ST069316	C7H10O5	5	0.299539	(4S,3R,5R)-3,4,5-trihydroxycyclohex-1-enecarboxylic acid
ST069317	C6H13N3O3	5	-0.10217	(2S)-2-amino-5-(aminocarbonylamino)pentanoic acid
ST069318	C10H12O2	5	-0.8984	2-methoxy-4-prop-2-enylphenol
ST069319	C11H16N2O2	5	0.836347	(3S,4R)-3-ethyl-4-[(1-methylimidazol-5-yl)methyl]-3,4,5-trihydrofuran-2-one
ST069320	C10H14N2	5	0.196776	3-((2S)-1-methylpyrrolidin-2-yl)pyridine
ST069321	C56H92O29	5	0.426734	6-(6-{2-[(2R,3R,4R,5R,6R)-6-((8S,9S,13S,15S,18S,19S,24S,7R,10R,12R,14R,21R,22R )-9,21-dihydroxy-3,13,15,19-tetramethyl-11-oxaspiro[2H-3,4,5,6-tetrahydropyran -6,6'-pentacyclo[10.8.0.0<2,9>.0<4,8>.0<13,18>]icosane]-22-yloxy)-4,5-dihydrox y-2-(hydroxymethyl
ST069322	C10H14O	5	0.11471	(1S,5S)-4,6,6-trimethylbicyclo[3.1.1]hept-3-en-2-one
ST069323	C20H40O	5	0.17881	3,7,11,15-tetramethylhexadec-1-en-3-ol
ST069324	C15H10O4	5	0.59561	5,7-dihydroxy-2-phenylchromen-4-one
ST069325	C10H20O	5	0.0595197	3,7-dimethyloct-6-en-1-ol
ST069326	C10H18O	5	-0.394935	3,7-dimethylocta-1,6-dien-3-ol
ST069327	C13H18O7	5	0.751838	(2S,4S,5S,3R,6R)-6-(hydroxymethyl)-2-[2-(hydroxymethyl)phenoxy]-2H-3,4,5,6-tet rahydropyran-3,4,5-triol
ST069328	C10H14O	5	0.764342	(5S)-2-methyl-5-(1-methylvinyl)cyclohex-2-en-1-one
ST069329	C21H30O2	5	0.00749161	(1S,10S,11S,14S,15S,2R)-14-acetyl-2,15-dimethyl-5-oxotetracyclo[8.7.0.0<2,7>.0 <11,15>]heptadec-6-ene
ST069330	C5H11NO3S	5	1.10224	2-amino-4-(methylsulfinyl)butanoic acid
ST069331	C12H22O11	5	0.420123	(4S,5S,2R,3R,6R)-6-{[(4S,5S,2R,3R,6R)-3,4,5-trihydroxy-6-(hydroxymethyl)(2H-3, 4,5,6-tetrahydropyran-2-yloxy)]methyl}-2H-3,4,5,6-tetrahydropyran-2,3,4,5-tetr aol
ST069332	C9H11NO3	5	0.445562	tyrosine
ST069333	C10H16O	5	0.363496	(1R,4R)-1,7,7-trimethylbicyclo[2.2.1]heptan-2-one
ST069334	C41H64O14	5	-4.66831	4-((1S,2S,5S,11S,15S,7R,10R,14R,16R)-5-{5-[5-((2S,4S,5S,6R)-4,5-dihydroxy-6-me thyl(2H-3,4,5,6-tetrahydropyran-2-yloxy))(4S,5S,2R,6R)-4-hydroxy-6-methyl(2H-3 ,4,5,6-tetrahydropyran-2-yloxy)](4S,5S,2R,6R)-4-hydroxy-6-methyl(2H-3,4,5,6-te trahydropyran-2-yl
ST069335	C24H40O3	5	1.2737	(4S)-4-((1S,2S,11S,5R,7R,10R,14R,15R)-5-hydroxy-2,15-dimethyltetracyclo[8.7.0. 0<2,7>.0<11,15>]heptadec-14-yl)pentanoic acid
ST069336	C16H14O6	5	0.368239	(4bS,9aR)indano[2,1-c]chroman-1,2,6,7,9a-pentaol
ST069337	C7H8N4O2	5	0.88895	3,7-dimethyl-1,3,7-trihydropurine-2,6-dione
ST069338	C6H14N4O2	5	0.938104	arginine
ST069339	C22H20O13	5	0.73804	7-[(5S,2R,3R,4R,6R)-3,4,5-trihydroxy-6-(hydroxymethyl)(2H-3,4,5,6-tetrahydropy ran-2-yl)]-3,5,6,8-tetrahydroxy-1-methyl-9,10-dioxoanthracene-2-carboxylic aci d
ST069340	C6H9N3O2	5	0.640308	histidine
ST069347	C10H10O2	5	0.130663	isosafrole
ST069355	C11H8O3	5	-2.68463	5-hydroxy-2-methylnaphthalene-1,4-dione
ST069362	C15H26N2	5	1.25516	(10S,1R,2R,9R)-7,15-diazatetracyclo[7.7.1.0<2,7>.0<10,15>]heptadecane
ST069368	C9H13NO3	5	0.94759	4-[(1R)-1-hydroxy-2-(methylamino)ethyl]benzene-1,2-diol
ST069381	C19H28O2	5	1.29396	(1S,5S,11S,15S,2R,10R)-5-hydroxy-2,15-dimethyltetracyclo[8.7.0.0<2,7>.0<11,15> ]heptadec-7-en-14-one
ST069383	C20H32O2	5	0.604089	(5Z,8Z,11Z,14Z)icosa-5,8,11,14-tetraenoic acid
ST072162	C27H32O14	5	1.39213	(2S)-7-[(2S,4S,5S,3R,6R)-3-((2S,6S,3R,4R,5R)-3,4,5-trihydroxy-6-methyl(2H-3,4, 5,6-tetrahydropyran-2-yloxy))-4,5-dihydroxy-6-(hydroxymethyl)(2H-3,4,5,6-tetra hydropyran-2-yloxy)]-5-hydroxy-2-(4-hydroxyphenyl)chroman-4-one
ST072170	C27H30O16	5	1.27111	3-{6-[((6S,2R,3R,4R,5R)-3,4,5-trihydroxy-6-methyl(2H-3,4,5,6-tetrahydropyran-2 -yloxy))methyl](2S,4S,5S,3R,6R)-3,4,5-trihydroxy(2H-3,4,5,6-tetrahydropyran-2- yloxy)}-2-(2,3-dihydroxyphenyl)-5,7-dihydroxychromen-4-one
ST072172	C15H26O	5	0.255415	(2E,6E)-3,7,11-trimethyldodeca-2,6,10-trien-1-ol
ST072176	C19H30O2	5	0.0490278	(1S,2S,5S,7S,11S,15S,10R)-5-hydroxy-2,15-dimethyltetracyclo[8.7.0.0<2,7>.0<11, 15>]heptadecan-14-one
ST072177	C15H10O4	5	0.974178	1,8-dihydroxy-3-methylanthracene-9,10-dione
ST072181	C15H24	5	0.299251	(1S,9R)-6,10,10-trimethyl-2-methylenebicyclo[7.2.0]undec-5-ene
ST072185	C37H41N5O11	5	0.870841
ST072186	C9H19NO4	5	1.71076	(2R)-2,4-dihydroxy-N-(3-hydroxypropyl)-3,3-dimethylbutanamide
ST072187	C41H64O13	5	-4.56708	4-((1S,2S,5S,11S,7R,10R,14R,15R)-5-{5-[5-((2S,4S,5S,6R)-4,5-dihydroxy-6-methyl (2H-3,4,5,6-tetrahydropyran-2-yloxy))(4S,5S,2R,6R)-4-hydroxy-6-methyl(2H-3,4,5 ,6-tetrahydropyran-2-yloxy)](4S,5S,2R,6R)-4-hydroxy-6-methyl(2H-3,4,5,6-tetrah ydropyran-2-yloxy)
ST072191	C31H52O3	5	0.728411	2,5,7,8-tetramethyl-2-(4,8,12-trimethyltridecyl)chroman-6-yl acetate
ST072192	C18H30O2	5	0.63614	(9Z,12Z,15Z)octadeca-9,12,15-trienoic acid
ST009496	C10H13N5O4	6	0.56617	adenosine
ST011980	C12H22O11	6	0.203958	(3S,4S,6S,5R)-5-[(4S,5S,2R,3R,6R)-3,4,5-trihydroxy-6-(hydroxymethyl)(2H-3,4,5, 6-tetrahydropyran-2-yloxy)]-6-(hydroxymethyl)-2H-3,4,5,6-tetrahydropyran-2,3,4 -triol
ST013860	C10H14N5O7P	6	-0.294511	2-(6-aminopurin-9-yl)-4-hydroxy-5-(hydroxymethyl)oxolan-3-yl dihydrogen phosph ate
ST013864	C9H11N2Na2O9P	6	0.638166	[5-(2,4-dioxo(1,3-dihydropyrimidinyl))-3,4-dihydroxyoxolan-2-yl]methyl dihydro gen phosphate, sodium salt, sodium salt
ST013872	C9H14N3O8P	6	0.193992	[5-(4-amino-2-oxohydropyrimidinyl)-3,4-dihydroxyoxolan-2-yl]methyl dihydrogen phosphate
ST013873	C9H14N3O7P	6	0.357173	[5-(4-amino-2-oxohydropyrimidinyl)-3-hydroxyoxolan-2-yl]methyl dihydrogen phos phate
ST024037	C22H27NO2	6	0.400906	2-[6-((2S)-2-hydroxy-2-phenylethyl)(6S,2R)-1-methyl(2-piperidyl)]-1-phenyletha n-1-one
ST024724	C25H42O4	6	0.392427	methyl 4-((1S,2S,11S,16S,5R,7R,10R,14R,15R)-5,16-dihydroxy-2,15-dimethyltetrac yclo[8.7.0.0<2,7>.0<11,15>]heptadec-14-yl)pentanoate
ST024730	C21H14O8	6	0.744226	6-methoxy-2-oxo-3-(2-oxochromen-7-yloxy)chromen-7-yl acetate
ST024761	C28H37FO7	6	3.75572	2-((2S,10S,11S,13S,15S,17S,1R,14R)-1-fluoro-17-hydroxy-2,13,15-trimethyl-5-oxo -14-propanoyloxytetracyclo[8.7.0.0<2,7>.0<11,15>]heptadeca-3,6-dien-14-yl)-2-o xoethyl propanoate
ST025231	C5H11NO2S	6	0.40998	(2R)-2-amino-3-methyl-3-sulfanylbutanoic acid
ST026568	C23H34O3	6	0.0308103	(1S,5S,10S,11S,14S,15S,2R)-14-acetyl-2,15-dimethyltetracyclo[8.7.0.0<2,7>.0<11 ,15>]heptadec-7-en-5-yl acetate
ST037059	C9H9NO3	6	1.07431	2-(phenylcarbonylamino)acetic acid
ST038567	C12H12O4	6	0.580004	6,7-dimethoxy-4-methylchromen-2-one
ST040209	C11H12N2O2	6	0.297969	2-amino-3-indol-3-ylpropanoic acid
ST040521	C6H8O6	6	0.497149	5-(1,2-dihydroxyethyl)-3,4-dihydroxy-5-hydrofuran-2-one
ST044225	C37H47NO12	6	-0.224449	(7S,11S,13S,17S,18S,12R,14R,15R,16R)-2,15,17,27,29-pentahydroxy-11-methoxy-3,7 ,12,14,16,18,22-heptamethyl-6,23-dioxo-8,30-dioxa-24-azatetracyclo[23.3.1.1<4, 7>.0<5,28>]triaconta-1(28),2,4,9,19,21,25(29),26-octaen-13-yl acetate
ST044783	C14H13NO2	6	0.81652	2,2-dimethyl-6-hydro-2H-pyrano[5,6-c]quinolin-5-one
ST048776	C11H12N2O3	6	0.430061	(2S)-2-amino-3-(5-hydroxyindol-3-yl)propanoic acid
ST055360	C15H10O4	6	0.423665	5-hydroxy-2-(3-hydroxyphenyl)chromen-4-one
ST055522	C10H12N4O4	6	-0.246613	2-(hydroxymethyl)-5-purin-9-yloxolane-3,4-diol
ST056911	C8H11N3O6	6	-2.33447	2-[3,4-dihydroxy-5-(hydroxymethyl)oxolan-2-yl]-4H-1,2,4-triazine-3,5-dione
ST056929	C11H16N2O5	6	-0.38168	5-ethyl-1-[4-hydroxy-5-(hydroxymethyl)oxolan-2-yl]-1,3-dihydropyrimidine-2,4-d ione
ST056936	C10H14N2O7	6	-0.271023	1-[3,4-dihydroxy-5-(hydroxymethyl)oxolan-2-yl]-5-methoxy-1,3-dihydropyrimidine -2,4-dione
ST056944	C16H18BrNO4	6	0.391981	1-[(3,4-dihydroxyphenyl)methyl]-1,2,3,4-tetrahydroisoquinoline-6,7-diol, bromi de
ST057079	C10H13N5O3	6	1.23198	(3S,2R,5R)-5-(6-aminopurin-9-yl)-2-(hydroxymethyl)oxolan-3-ol
ST057082	C10H12N4O6	6	0.541031	9-[(4S,2R,3R,5R)-3,4-dihydroxy-5-(hydroxymethyl)oxolan-2-yl]-1,3-dihydropurine -2,6-dione
ST057084	C10H11N4Na2O8P	6	0.717451	[(3S,2R,4R,5R)-3,4-dihydroxy-5-(6-oxohydropurin-9-yl)oxolan-2-yl]methyl dihydr ogen phosphate, sodium salt, sodium salt
ST057085	C10H14N5O6P	6	0.376213	[(3S,2R,5R)-5-(6-aminopurin-9-yl)-3-hydroxyoxolan-2-yl]methyl dihydrogen phosp hate
ST057086	C10H13N5NaO7P	6	0.65319	[(3S,2R,5R)-5-(2-amino-6-oxohydropurin-9-yl)-3-hydroxyoxolan-2-yl]methyl dihyd rogen phosphate, sodium salt
ST057092	C10H12N5Na2O8P	6	0.0522306	[(3S,2R,4R,5R)-5-(2-amino-6-oxohydropurin-9-yl)-3,4-dihydroxyoxolan-2-yl]methy l dihydrogen phosphate, sodium salt, sodium salt
ST057093	C9H12N2O5	6	0.515148	1-[(4S,2R,5R)-4-hydroxy-5-(hydroxymethyl)oxolan-2-yl]-1,3-dihydropyrimidine-2, 4-dione
ST057096	C9H14N3O8P	6	-0.278297	(3S,2R,4R,5R)-5-(4-amino-2-oxohydropyrimidinyl)-4-hydroxy-2-(hydroxymethyl)oxo lan-3-yl dihydrogen phosphate
ST057097	C10H18N5NaO12P2	6	0.041818
ST057370	C18H16O5	6	0.436309	2-(2,3-dimethoxyphenyl)-6-methoxychromen-4-one
ST058419	C7H8O2	6	0.641587	5-methylbenzene-1,3-diol
ST059591	C12H13ClN2O2	6	-0.311022	1-methylbeta-carbolin-7-ol, chloride, hydrate
ST059597	C6H12ClN3O3	6	0.442557	histidine, chloride, hydrate
ST060285	C15H12O7	6	-0.134602	2-(3,4-dihydroxyphenyl)-3,5,7-trihydroxychroman-4-one
ST060441	C11H10O3	6	0.625671	7-methoxy-4-methylchromen-2-one
ST066870	C8H11NO2	6	0.433929	2-amino-1-(3-hydroxyphenyl)ethan-1-ol
ST066872	C7H7N5O2	6	0.475431	N-(6-hydroxypurin-2-yl)acetamide
ST068813	C9H8O3	6	0.459663	2-oxo-3-phenylpropanoic acid
ST069274	C7H14O6	6	0.357768	6-methoxycyclohexane-1,2,3,4,5-pentaol
ST069289	C13H24O3	6	-0.146502	(2S,1R,5R)-5-methyl-2-(methylethyl)cyclohexyl (2R)-2-hydroxypropanoate
ST069299	C30H32N2O6	6	-0.0294344	2,2'-Diamino-5,5'-diisopropyl-7,7'-dimethyl-2H,2'H-[8,8']bi[naphtho[1,8-bc]furanyl]-3,4,3',4'-tetraol
ST069301	C26H34O8	6	-0.542332	2,3,7-trihydroxy-5-methyl-4-(methylethyl)-6-[1,2,4-trihydroxy-6-methyl-7-(meth ylethyl)-3-oxo(2,4,7-trihydroinden-5-yl)]-2,3,4,7-tetrahydroinden-1-one
ST069348	C16H12O2	6	0.845378	6-methyl-2-phenylchromen-4-one
ST070634	C21H20O10	6	0.683089	3-{4-[(2S,4S,5S,3R,6R)-3,4,5-trihydroxy-6-(hydroxymethyl)(2H-3,4,5,6-tetrahydr opyran-2-yloxy)]phenyl}-5,7-dihydroxychromen-4-one
ST070930	C11H15ClN2	6	1.37315
ST072194	C12H22O11	6	0.259889	2-[(3S,4S,2R,5R)-2,5-bis(hydroxymethyl)-4,5-dihydroxyoxolan-3-yloxy](2S,4S,3R, 5R,6R)-6-(hydroxymethyl)-2H-3,4,5,6-tetrahydropyran-3,4,5-triol
ST072640	C15H12O3	6	0.315225	(2E)-1-(2-hydroxyphenyl)-3-(4-hydroxyphenyl)prop-2-en-1-one
ST073358	C29H50O2	6	0.497297	(2R)-2-((4R,8R)-4,8,12-trimethyltridecyl)-2,5,7,8-tetramethylchroman-6-ol
ST073359	C8H14O2S2	6	-0.0344919	5-(1,2-dithiolan-3-yl)pentanoic acid
ST073361	C10H19NO8	6	0.00224988	2-[(3,4,5-trihydroxy-2H-3,4,5,6-tetrahydropyran-2-yl)amino]-2H-3,4,5,6-tetrahy dropyran-3,4,5-triol
ST073362	C12H21NO9	6	0.679965	methyl 5-(acetylamino)-2,4-dihydroxy-6-(1,2,3-trihydroxypropyl)-2H-3,4,5,6-tet rahydropyran-2-carboxylate
ST073383	C28H44O	6	0.957686	14-((2E)(1R,4R)-1,4,5-trimethylhex-2-enyl)(1S,5S,2R,11R,14R,15R)-2,15-dimethyl tetracyclo[8.7.0.0<2,7>.0<11,15>]heptadeca-7,9-dien-5-ol
ST073926	C5H9N3	6	0.377552	2-imidazol-5-ylethylamine
ST074999	C6H13NO2	6	0.116789
ST075000	C5H9NO4	6	-0.45323
ST075001	C5H9NO4S	6	0.102658
ST075002	C6H12O6	6	0.437053
ST075006	C43H74N2O14	6	0.360297
ST075007	C42H69NO15	6	0.0727584
ST075008	C42H38O20	6	0.274169
ST075010	C4H4N2OS	6	0.275359
ST075162	C31H46O2	6	0.3301
ST075165	C24H34O5	6	0.818156
ST075167	C6H10O4	6	0.546534
ST075172	C8H12O4	6	0.258401
ST075177	C23H46N6O13	6	0.571822
ST075191	C43H75NO16	6	0.0842124
ST075197	C49H76O20	6	-4.00311
ST075198	C29H55N5O18	6	1.54154
ST075200	C16H22N6O4	6	0.442705
ST075203	C27H33N3O8	6	0.407451
ST075415	C4H7NO4	6	0.486736
ST075417	C22H35NO2	6	-0.125826
ST075421	C10H14N5O13P3	6	0.476621
ST075423	C33H54O5	6	0.647537
